# Supplementary material for: A systematic review of the occurrence of Hyalomma ticks associated with birds migrating between Africa and the Northern Hemisphere
Source: Parasit Vectors. 2026 Jan 9;19:73. doi: 10.1186/s13071-025-07222-y (PMC12882429; doi:10.1186/s13071-025-07222-y)
Supplement: Supplementary file 1 — Additional file 1. [file 13071_2025_7222_MOESM1_ESM.zip]

Archive with 4 entries (4 files):
- Additional file 4 Table S5-PRISMA_2020_checklist.docx
- Additional file 1 Table S1- search term.docx
- Additional file 2 Table S2- raw dataset.xlsx
- Additional file 3 Table S3-Prevalence of Hyalomma genus tick per avian host species .csv
