# Supplementary material for: A systematic review of the occurrence of Hyalomma ticks associated with birds migrating between Africa and the Northern Hemisphere
Source: Parasit Vectors. 2026 Jan 9;19:73. doi: 10.1186/s13071-025-07222-y (PMC12882429; doi:10.1186/s13071-025-07222-y)
Supplement: Supplementary file 1 — Additional file 1. [file 13071_2025_7222_MOESM1_ESM.zip › Additional file 2 Table S2- raw dataset.xlsx]

## Sheet: Sheet 1
common name	bird.species	Biogeographic_realm_1	Biogeographic_realm	tick stage	Family	latitude	longitude	location	big-extent	country	examinedbirds	No. Hyalomma complex infested bird	season	date	year	Hyalomma marginatum complex	No. of bird infected by H. marginatum	No. H. marginatum total	No. of bird infected by H. rufipes	No. H.rufipes total	No. of bird infected by H. lusitanicum	No. H.lusitanicum total	No. of bird infected by H. spp.	Hyalomma spp (include marginatum complex+lusitanicum)	ref.
Common Nightingale	Luscinia megarhynchos	Afrotropical-Palearctic	Afrotropical-Palearctic	adult	Muscicapidae	50.4647	15.1367		Eastern Europe	Czech	NA	1	NA	2020	2020	1			1	1			1	1	A new report of adult Hyalomma marginatum and Hyalomma rufipes in the Czech Republic
Common Reed-warbler	Acrocephalus scirpaceus	Afrotropical-Palearctic	Afrotropical-Palearctic	NA	Acrocephalidae	37.55	-6.9167		Southern Europe	Spain	72	1	Spring	northbound 2014 and 2015 spring migration	2015	1			1	1			1	1	Association between guilds of birds in the African-Western Palaearctic region and the tick species Hyalomma rufipes, one of the main vectors of Crimean-Congo hemorrhagic fever virus
European Nightjar	Caprimulgus europaeus	Afrotropical-Palearctic	Afrotropical-Palearctic	NA	Caprimulgidae	35.85	23.3		Southern Europe	Greece	13	1	Spring	northbound 2014 and 2015 spring migration	2015	1			1	1			1	1	Association between guilds of birds in the African-Western Palaearctic region and the tick species Hyalomma rufipes, one of the main vectors of Crimean-Congo hemorrhagic fever virus
European Robin	Erithacus rubecula	Intra-Palearctic	Intra-Palearctic	NA	Muscicapidae	35.85	23.3		Southern Europe	Greece	6	1	Spring	northbound 2014 and 2015 spring migration	2015	2	1	2					1	2	Association between guilds of birds in the African-Western Palaearctic region and the tick species Hyalomma rufipes, one of the main vectors of Crimean-Congo hemorrhagic fever virus
Rock Thrush	Monticola saxatilis	Afrotropical-Palearctic	Afrotropical-Palearctic	NA	Muscicapidae	40.55	14.25		Southern Europe	Italy	1	1	Spring	northbound 2014 and 2015 spring migration	2015	1			1	1			1	1	Association between guilds of birds in the African-Western Palaearctic region and the tick species Hyalomma rufipes, one of the main vectors of Crimean-Congo hemorrhagic fever virus
Western Yellow Wagtail	Motacilla flava	Afrotropical-Palearctic	Afrotropical-Palearctic	NA	Motacillidae	34.9833	25.2833		Southern Europe	Greece	6	1	Spring	northbound 2014 and 2015 spring migration	2015	2			1	2			1	2	Association between guilds of birds in the African-Western Palaearctic region and the tick species Hyalomma rufipes, one of the main vectors of Crimean-Congo hemorrhagic fever virus
Northern Wheatear	Oenanthe oenanthe	Afrotropical-Palearctic	Afrotropical-Palearctic	nymph	Muscicapidae	40.55	14.25		Southern Europe	Italy	58	NA	Spring	northbound 2014 and 2015 spring migration	2015	27	NA	6	NA	21			NA	27	Association between guilds of birds in the African-Western Palaearctic region and the tick species Hyalomma rufipes, one of the main vectors of Crimean-Congo hemorrhagic fever virus
European Turtle-dove	Streptopelia turtur	Afrotropical-Palearctic	Afrotropical-Palearctic	NA	Columbidae	34.9833	25.2833		Southern Europe	Greece	7	1	Spring	northbound 2014 and 2015 spring migration	2015	3			1	3			1	3	Association between guilds of birds in the African-Western Palaearctic region and the tick species Hyalomma rufipes, one of the main vectors of Crimean-Congo hemorrhagic fever virus
Eurasian Blackcap	Sylvia atricapilla	Intra-Palearctic	Intra-Palearctic	NA	Sylviidae	35.85	23.3		Southern Europe	Greece	130	2	Spring	northbound 2014 and 2015 spring migration	2015	4			2	4			2	4	Association between guilds of birds in the African-Western Palaearctic region and the tick species Hyalomma rufipes, one of the main vectors of Crimean-Congo hemorrhagic fever virus
Common Hoopoe	Upupa epops	Afrotropical-Palearctic	Afrotropical-Palearctic	NA	Upupidae	35.85	23.3		Southern Europe	Greece	23	1	Spring	northbound 2014 and 2015 spring migration	2015	2			1	2			1	2	Association between guilds of birds in the African-Western Palaearctic region and the tick species Hyalomma rufipes, one of the main vectors of Crimean-Congo hemorrhagic fever virus
Garden Warbler	Sylvia borin	Afrotropical-Palearctic	Afrotropical-Palearctic	NA	Sylviidae	35.85	23.3		Southern Europe	Greece	713	1	Spring	northbound 2014 and 2015 spring migration	2015	1			1	1			1	1	Association between guilds of birds in the African-Western Palaearctic region and the tick species Hyalomma rufipes, one of the main vectors of Crimean-Congo hemorrhagic fever virus
European Robin	Erithacus rubecula	Intra-Palearctic	Intra-Palearctic	6nymph+1larvae	Muscicapidae	40.98	28.72	Eastern Thrace,bank of Lake Kucukcekmece (40° 59′ N, 28° 43′ E)	Western Asia	Turkey	664	0	Autumn		2020	0							NA	7	Bidirectional tick transport by migratory birds of the African-Western Palearctic flyway over Turkish Thrace observation of the current situation and future projection
Great Tit	Parus major	Intra-Palearctic	Intra-Palearctic	nymph	Paridae	40.98	28.72	Eastern Thrace,bank of Lake Kucukcekmece (40° 59′ N, 28° 43′ E)	Western Asia	Turkey	31	0	Autumn		2020	0							1	1	Bidirectional tick transport by migratory birds of the African-Western Palearctic flyway over Turkish Thrace observation of the current situation and future projection
Common Redstart	Phoenicurus phoenicurus	Afrotropical-Palearctic	Afrotropical-Palearctic	nymph	Muscicapidae	40.98	28.72	Eastern Thrace,bank of Lake Kucukcekmece (40° 59′ N, 28° 43′ E)	Western Asia	Turkey	91	0	Autumn		2020	0							NA	2	Bidirectional tick transport by migratory birds of the African-Western Palearctic flyway over Turkish Thrace observation of the current situation and future projection
Eurasian Blackbird	Turdus merula	Intra-Palearctic	Intra-Palearctic	nymph	Turdidae	40.98	28.72	Eastern Thrace,bank of Lake Kucukcekmece (40° 59′ N, 28° 43′ E)	Western Asia	Turkey	64	0	Autumn		2020	0							1	1	Bidirectional tick transport by migratory birds of the African-Western Palearctic flyway over Turkish Thrace observation of the current situation and future projection
Marsh Warbler	Acrocephalus palustris	Afrotropical-Palearctic	Afrotropical-Palearctic	nymph	Acrocephalidae	40.98	28.72	Eastern Thrace,bank of Lake Kucukcekmece (40° 59′ N, 28° 43′ E)	Western Asia	Turkey	35	1	Spring		2021	1			1	1			NA	6	Bidirectional tick transport by migratory birds of the African-Western Palearctic flyway over Turkish Thrace observation of the current situation and future projection
Sedge Warbler	Acrocephalus schoenobaenus	Afrotropical-Palearctic	Afrotropical-Palearctic	nymph	Acrocephalidae	40.98	28.72	Eastern Thrace,bank of Lake Kucukcekmece (40° 59′ N, 28° 43′ E)	Western Asia	Turkey	4	1	Spring		2021	1			1	1			2	3	Bidirectional tick transport by migratory birds of the African-Western Palearctic flyway over Turkish Thrace observation of the current situation and future projection
Tree Pipit	Anthus trivialis	Afrotropical-Palearctic	Afrotropical-Palearctic	nymph	Motacillidae	40.98	28.72	Eastern Thrace,bank of Lake Kucukcekmece (40° 59′ N, 28° 43′ E)	Western Asia	Turkey	13	0	Spring		2021	0							1	1	Bidirectional tick transport by migratory birds of the African-Western Palearctic flyway over Turkish Thrace observation of the current situation and future projection
Common Whitethroat	Curruca communis	Afrotropical-Palearctic	Afrotropical-Palearctic	nymph	Sylviidae	40.98	28.72	Eastern Thrace,bank of Lake Kucukcekmece (40° 59′ N, 28° 43′ E)	Western Asia	Turkey	56	0	Spring		2021	0							NA	2	Bidirectional tick transport by migratory birds of the African-Western Palearctic flyway over Turkish Thrace observation of the current situation and future projection
European Robin	Erithacus rubecula	Intra-Palearctic	Intra-Palearctic	nymph	Muscicapidae	40.98	28.72	Eastern Thrace,bank of Lake Kucukcekmece (40° 59′ N, 28° 43′ E)	Western Asia	Turkey	590	0	Spring		2021	0							NA	2	Bidirectional tick transport by migratory birds of the African-Western Palearctic flyway over Turkish Thrace observation of the current situation and future projection
European Pied Flycatcher	Ficedula hypoleuca	Afrotropical-Palearctic	Afrotropical-Palearctic	nymph	Muscicapidae	40.98	28.72	Eastern Thrace,bank of Lake Kucukcekmece (40° 59′ N, 28° 43′ E)	Western Asia	Turkey	44	0	Spring		2021	0							2	2	Bidirectional tick transport by migratory birds of the African-Western Palearctic flyway over Turkish Thrace observation of the current situation and future projection
Olivaceous Warbler	Iduna pallida	Afrotropical-Palearctic	Afrotropical-Palearctic	nymph	Acrocephalidae	40.98	28.72	Eastern Thrace,bank of Lake Kucukcekmece (40° 59′ N, 28° 43′ E)	Western Asia	Turkey	172	2	Spring		2021	2			2	2			5	5	Bidirectional tick transport by migratory birds of the African-Western Palearctic flyway over Turkish Thrace observation of the current situation and future projection
Common Nightingale	Luscinia megarhynchos	Afrotropical-Palearctic	Afrotropical-Palearctic	nymph	Muscicapidae	40.98	28.72	Eastern Thrace,bank of Lake Kucukcekmece (40° 59′ N, 28° 43′ E)	Western Asia	Turkey	45	0	Spring		2021	0							NA	3	Bidirectional tick transport by migratory birds of the African-Western Palearctic flyway over Turkish Thrace observation of the current situation and future projection
Eurasian Scops-owl	Otus scops	Afrotropical-Palearctic	Afrotropical-Palearctic	nymph	Strigidae	40.98	28.72	Eastern Thrace,bank of Lake Kucukcekmece (40° 59′ N, 28° 43′ E)	Western Asia	Turkey	16	1	Spring		2021	1			1	1			NA	2	Bidirectional tick transport by migratory birds of the African-Western Palearctic flyway over Turkish Thrace observation of the current situation and future projection
Common Redstart	Phoenicurus phoenicurus	Afrotropical-Palearctic	Afrotropical-Palearctic	nymph	Muscicapidae	40.98	28.72	Eastern Thrace,bank of Lake Kucukcekmece (40° 59′ N, 28° 43′ E)	Western Asia	Turkey	9	0	Spring		2021	0							1	1	Bidirectional tick transport by migratory birds of the African-Western Palearctic flyway over Turkish Thrace observation of the current situation and future projection
Eurasian Blackcap	Sylvia atricapilla	Intra-Palearctic	Intra-Palearctic	nymph	Sylviidae	40.98	28.72	Eastern Thrace,bank of Lake Kucukcekmece (40° 59′ N, 28° 43′ E)	Western Asia	Turkey	649	1	Spring		2021	1			1	1			NA	4	Bidirectional tick transport by migratory birds of the African-Western Palearctic flyway over Turkish Thrace observation of the current situation and future projection
Eurasian Blackbird	Turdus merula	Intra-Palearctic	Intra-Palearctic	larvae	Turdidae	40.98	28.72	Eastern Thrace,bank of Lake Kucukcekmece (40° 59′ N, 28° 43′ E)	Western Asia	Turkey	95	0	Spring		2021	0							1	1	Bidirectional tick transport by migratory birds of the African-Western Palearctic flyway over Turkish Thrace observation of the current situation and future projection
European Robin	Erithacus rubecula	Intra-Palearctic	Intra-Palearctic	nymph	Muscicapidae	40.98	28.72	Eastern Thrace,bank of Lake Kucukcekmece (40° 59′ N, 28° 43′ E)	Western Asia	Turkey	966	0	Autumn		2021	0							1	1	Bidirectional tick transport by migratory birds of the African-Western Palearctic flyway over Turkish Thrace observation of the current situation and future projection
Eurasian Blackbird	Turdus merula	Intra-Palearctic	Intra-Palearctic	nymph	Turdidae	40.98	28.72	Eastern Thrace,bank of Lake Kucukcekmece (40° 59′ N, 28° 43′ E)	Western Asia	Turkey	83	0	Autumn		2021	0							NA	2	Bidirectional tick transport by migratory birds of the African-Western Palearctic flyway over Turkish Thrace observation of the current situation and future projection
European Nightjar	Caprimulgus europaeus	Afrotropical-Palearctic	Afrotropical-Palearctic	NA	Caprimulgidae	40.98	28.72	Eastern Thrace,bank of Lake Kucukcekmece (40° 59′ N, 28° 43′ E)	Western Asia	Turkey	4	0	Spring		2022	0							1	1	Bidirectional tick transport by migratory birds of the African-Western Palearctic flyway over Turkish Thrace observation of the current situation and future projection
European Robin	Erithacus rubecula	Intra-Palearctic	Intra-Palearctic	nymph	Muscicapidae	40.98	28.72	Eastern Thrace,bank of Lake Kucukcekmece (40° 59′ N, 28° 43′ E)	Western Asia	Turkey	149	0	Spring		2022	0							1	1	Bidirectional tick transport by migratory birds of the African-Western Palearctic flyway over Turkish Thrace observation of the current situation and future projection
Olivaceous Warbler	Iduna pallida	Afrotropical-Palearctic	Afrotropical-Palearctic	nymph	Acrocephalidae	40.98	28.72	Eastern Thrace,bank of Lake Kucukcekmece (40° 59′ N, 28° 43′ E)	Western Asia	Turkey	146	2	Spring		2022	3			2	3			4	9	Bidirectional tick transport by migratory birds of the African-Western Palearctic flyway over Turkish Thrace observation of the current situation and future projection
Eurasian Scops-owl	Otus scops	Afrotropical-Palearctic	Afrotropical-Palearctic	nymph	Strigidae	40.98	28.72	Eastern Thrace,bank of Lake Kucukcekmece (40° 59′ N, 28° 43′ E)	Western Asia	Turkey	7	1	Spring		2022	5			1	5			1	7	Bidirectional tick transport by migratory birds of the African-Western Palearctic flyway over Turkish Thrace observation of the current situation and future projection
Common Redstart	Phoenicurus phoenicurus	Afrotropical-Palearctic	Afrotropical-Palearctic	nymph	Muscicapidae	40.98	28.72	Eastern Thrace,bank of Lake Kucukcekmece (40° 59′ N, 28° 43′ E)	Western Asia	Turkey	4	1	Spring		2022	1			1	1			1	1	Bidirectional tick transport by migratory birds of the African-Western Palearctic flyway over Turkish Thrace observation of the current situation and future projection
Eurasian Blackcap	Sylvia atricapilla	Intra-Palearctic	Intra-Palearctic	nymph	Sylviidae	40.98	28.72	Eastern Thrace,bank of Lake Kucukcekmece (40° 59′ N, 28° 43′ E)	Western Asia	Turkey	464	1	Spring		2022	1			1	1			2	2	Bidirectional tick transport by migratory birds of the African-Western Palearctic flyway over Turkish Thrace observation of the current situation and future projection
Common Whitethroat	Curruca communis	Afrotropical-Palearctic	Afrotropical-Palearctic	nymph	Sylviidae	47.433	19.0638		Eastern Europe	Hungary	NA	1	Spring	2014.5	2014	3			1	3			1	3	Bird ticks in Hungary reflect western, southern, eastern flyway connections and two genetic lineages of Ixodes frontalis and Haemaphysalis concinna
European Robin	Erithacus rubecula	Intra-Palearctic	Intra-Palearctic	larvae	Muscicapidae	56.2	16.4	Ottenby Bird Observatory (56° 120 N, 16° 240 E)	Northern Europe	Sweden	1796	2	Spring	2009.4.18	2009	2							2	2	Candidatus Neoehrlichia mikurensis in Ticks from Migrating Birds in Sweden
Willow Warbler	Phylloscopus trochilus	Afrotropical-Palearctic	Afrotropical-Palearctic	nymph	Phylloscopidae	56.2	16.4	Ottenby Bird Observatory (56° 120 N, 16° 240 E)	Northern Europe	Sweden	829	1	Spring	May14 2009	2009	2							1	2	Candidatus Neoehrlichia mikurensis in Ticks from Migrating Birds in Sweden
Common Chaffinch	Fringilla coelebs	Intra-Palearctic	Intra-Palearctic	adult	Fringillidae	56.2	16.4	Ottenby Bird Observatory (56° 120 N, 16° 240 E)	Northern Europe	Sweden	39	1	Spring	April 6 2009	2009	1	1	1					1	1	Candidatus Neoehrlichia mikurensis in Ticks from Migrating Birds in Sweden
European Honey-buzzard	Pernis apivorus	Afrotropical-Palearctic	Afrotropical-Palearctic	nymph	Accipitridae	41.78	12.37	Acilia,Rome	Southern Europe	Italy	NA	NA	spring	May	2011	0	NA	NA	NA	NA			1	39	Detection of Microbial Agents in Ticks Collected from Migratory Birds in Central Italy		Virus investigation in ticks from migratory birds in Italy
Willow Warbler	Phylloscopus trochilus	Afrotropical-Palearctic	Afrotropical-Palearctic	nymph	Phylloscopidae	40.9	12.95	Ponza Island	Southern Europe	Italy	NA	NA	Spring	spring,2011	2011	0	NA	NA	NA	NA			1	1	Detection of Microbial Agents in Ticks Collected from Migratory Birds in Central Italy		Virus investigation in ticks from migratory birds in Italy
Black-eared Wheatear	Oenanthe hispanica	Afrotropical-Palearctic	Afrotropical-Palearctic	nymph	Muscicapidae	40.8	13.43	Ventotene Island	Southern Europe	Italy	NA	NA	Spring	2011	2011	0	NA	NA	NA	NA			1	1	Detection of Microbial Agents in Ticks Collected from Migratory Birds in Central Italy		Virus investigation in ticks from migratory birds in Italy
Eurasian Blackbird	Turdus merula	Intra-Palearctic	Intra-Palearctic	nymph	Turdidae	41.9	12.28	Castel di Guido	Southern Europe	Italy	NA	NA	Autumn	October in 2010	2010	0	NA	NA	NA	NA			4	4	Detection of Microbial Agents in Ticks Collected from Migratory Birds in Central Italy		Virus investigation in ticks from migratory birds in Italy
Eurasian Blackcap	Sylvia atricapilla	Intra-Palearctic	Intra-Palearctic	nymph	Sylviidae	41.9	12.28	Castel di Guido	Southern Europe	Italy	NA	NA	Autumn	October in 2010	2010	0	NA	NA	NA	NA			2	2	Detection of Microbial Agents in Ticks Collected from Migratory Birds in Central Italy		Virus investigation in ticks from migratory birds in Italy
Tree Pipit	Anthus trivialis	Afrotropical-Palearctic	Afrotropical-Palearctic	nymph	Motacillidae	40.8	13.43	Ventotene Island	Southern Europe	Italy	NA	NA	Spring		2011	0	NA	NA	NA	NA			3	6	Detection of Microbial Agents in Ticks Collected from Migratory Birds in Central Italy		Virus investigation in ticks from migratory birds in Italy
Western Yellow Wagtail	Motacilla flava	Afrotropical-Palearctic	Afrotropical-Palearctic	nymph	Motacillidae	40.8	13.43	Ventotene Island	Southern Europe	Italy	NA	NA	Spring		2011	0	NA	NA	NA	NA			1	1	Detection of Microbial Agents in Ticks Collected from Migratory Birds in Central Italy		Virus investigation in ticks from migratory birds in Italy
Common Redstart	Phoenicurus phoenicurus	Afrotropical-Palearctic	Afrotropical-Palearctic	nymph	Muscicapidae	40.8	13.43	Ventotene Island	Southern Europe	Italy	NA	NA	Spring		2011	0	NA	NA	NA	NA			2	2	Detection of Microbial Agents in Ticks Collected from Migratory Birds in Central Italy		Virus investigation in ticks from migratory birds in Italy
European Robin	Erithacus rubecula	Intra-Palearctic	Intra-Palearctic	nymph	Muscicapidae	41.8	13.06	Paliano, Roma	Southern Europe	Italy			Autumn	24 october	2010	0	NA	NA	NA	NA			2	4	Detection of Microbial Agents in Ticks Collected from Migratory Birds in Central Italy		Virus investigation in ticks from migratory birds in Italy
Whinchat	Saxicola rubetra	Afrotropical-Palearctic	Afrotropical-Palearctic	nymph	Muscicapidae	40.8	13.43	Ventotene Island	Southern Europe	Italy	NA	NA	Spring		2011	0	NA	NA	NA	NA			5	17	Detection of Microbial Agents in Ticks Collected from Migratory Birds in Central Italy		Virus investigation in ticks from migratory birds in Italy
Common Whitethroat	Curruca communis	Afrotropical-Palearctic	Afrotropical-Palearctic	nymph	Sylviidae	40.8	13.43	Ventotene Island	Southern Europe	Italy	NA	NA	Spring		2011	0	NA	NA	NA	NA			7	15	Detection of Microbial Agents in Ticks Collected from Migratory Birds in Central Italy		Virus investigation in ticks from migratory birds in Italy
Common Nightingale	Luscinia megarhynchos	Afrotropical-Palearctic	Afrotropical-Palearctic	nymph	Muscicapidae	41.9	12.28	Castel di Guido	Southern Europe	Italy	NA	NA	Autumn	October in 2010	2010	0	NA	NA	NA	NA			7	9	Detection of Microbial Agents in Ticks Collected from Migratory Birds in Central Italy		Virus investigation in ticks from migratory birds in Italy
European Pied Flycatcher	Ficedula hypoleuca	Afrotropical-Palearctic	Afrotropical-Palearctic	nymph	Muscicapidae	40.8	13.43	Ventotene Island	Southern Europe	Italy	NA	NA	Spring		2011	0	NA	NA	NA	NA			2	2	Detection of Microbial Agents in Ticks Collected from Migratory Birds in Central Italy		Virus investigation in ticks from migratory birds in Italy
Spotted Flycatcher	Muscicapa striata	Afrotropical-Palearctic	Afrotropical-Palearctic	nymph	Muscicapidae	40.8	13.43	Ventotene Island	Southern Europe	Italy	NA	NA	Spring		2011	0	NA	NA	NA	NA			1	1	Detection of Microbial Agents in Ticks Collected from Migratory Birds in Central Italy		Virus investigation in ticks from migratory birds in Italy
Melodious Warbler	Hippolais polyglotta	Afrotropical-Palearctic	Afrotropical-Palearctic	nymph	Acrocephalidae	40.8	13.43	Ventotene Island	Southern Europe	Italy	NA	NA	Spring		2011	0	NA	NA	NA	NA			1	1	Detection of Microbial Agents in Ticks Collected from Migratory Birds in Central Italy		Virus investigation in ticks from migratory birds in Italy
Woodchat Shrike	Lanius senator	Afrotropical-Palearctic	Afrotropical-Palearctic	nymph	Laniidae	40.8	13.43	Ventotene Island	Southern Europe	Italy	NA	NA	Spring		2011	0	NA	NA	NA	NA			1	1	Detection of Microbial Agents in Ticks Collected from Migratory Birds in Central Italy		Virus investigation in ticks from migratory birds in Italy
Eurasian Blackbird	Turdus merula	Intra-Palearctic	Intra-Palearctic	8larvae 7nymph	Turdidae	42.2	-2.2	Santa Eulalia (42°12′N, 02°12′W)	Southern Europe	Spain	104	4	NA	2009-2011	2011	15	4	15					4	15	Detection of tick-borne Anaplasma bovis, Anaplasma phagocytophilum and Anaplasma centrale in Spain	email
Common Chaffinch	Fringilla coelebs	Intra-Palearctic	Intra-Palearctic	larvae	Fringillidae	42.2	-2.2	Santa Eulalia (42°12′N, 02°12′W)	Southern Europe	Spain	83	1	NA	2009-2011	2011	1	1	1					1	1	Detection of tick-borne Anaplasma bovis, Anaplasma phagocytophilum and Anaplasma centrale in Spain
Common Nightingale	Luscinia megarhynchos	Afrotropical-Palearctic	Afrotropical-Palearctic	1larvae 4nymph	Muscicapidae	42.2	-2.2	Santa Eulalia (42°12′N, 02°12′W)	Southern Europe	Spain	146	2	NA	2009-2011	2011	5	2	5					2	5	Detection of tick-borne Anaplasma bovis, Anaplasma phagocytophilum and Anaplasma centrale in Spain
European Pied Flycatcher	Ficedula hypoleuca	Afrotropical-Palearctic	Afrotropical-Palearctic	larvae	Muscicapidae	42.2	-2.2	Santa Eulalia (42°12′N, 02°12′W)	Southern Europe	Spain	68	1	NA	2009-2011	2011	1	1	1					1	1	Detection of tick-borne Anaplasma bovis, Anaplasma phagocytophilum and Anaplasma centrale in Spain
European Greenfinch	Chloris chloris	Intra-Palearctic	Intra-Palearctic	nymph	Fringillidae	42.2	-2.2	Santa Eulalia (42°12′N, 02°12′W)	Southern Europe	Spain	94	1	NA	2009-2011	2011	1	1	1					1	1	Detection of tick-borne Anaplasma bovis, Anaplasma phagocytophilum and Anaplasma centrale in Spain
Great Tit	Parus major	Intra-Palearctic	Intra-Palearctic	1larvae 2nymph	Paridae	42.2	-2.2	Santa Eulalia (42°12′N, 02°12′W)	Southern Europe	Spain	100	2	NA	2009-2011	2011	3	2	3					2	3	Detection of tick-borne Anaplasma bovis, Anaplasma phagocytophilum and Anaplasma centrale in Spain
Eurasian Blue Tit	Cyanistes caeruleus	Intra-Palearctic	Intra-Palearctic	nymph	Paridae	42.2	-2.2	Santa Eulalia (42°12′N, 02°12′W)	Southern Europe	Spain	84	2	NA	2009-2011	2011	6	2	6					2	6	Detection of tick-borne Anaplasma bovis, Anaplasma phagocytophilum and Anaplasma centrale in Spain
House Sparrow	Passer domesticus	Intra-Palearctic	Intra-Palearctic	1larvae 1nymph	Passeridae	42.2	-2.2	Santa Eulalia (42°12′N, 02°12′W)	Southern Europe	Spain	109	2	NA	2009-2011	2011	2	2	2					2	2	Detection of tick-borne Anaplasma bovis, Anaplasma phagocytophilum and Anaplasma centrale in Spain
Eurasian Blackbird	Turdus merula	Intra-Palearctic	Intra-Palearctic	larvae	Turdidae	54.84	21.48	Kaliningrad Oblast, the Baltic region 54.844722,21.480278	Eastern Europe	Russia	17	1	Spring	spring,2009	2009	1	1	1					1	1	Detection of tick-borne pathogens in ticks from migratory birds in the Baltic region of Russia
Tree Pipit	Anthus trivialis	Afrotropical-Palearctic	Afrotropical-Palearctic	nymph	Motacillidae	54.84	21.48	Kaliningrad Oblast, the Baltic region 54.844722,21.480278	Eastern Europe	Russia	3	2	Spring	spring,2009	2009	2	2	2					2	2	Detection of tick-borne pathogens in ticks from migratory birds in the Baltic region of Russia
Eurasian Blackbird	Turdus merula	Intra-Palearctic	Intra-Palearctic	NA	Turdidae	38.95	-9.3	Tapada de Mafra 38°57‘N, 9°18’W	Southern Europe	Portugal	86	1	NA	2010.3-2011.3	2011	21	1	21			3	4	4	25	Diversity and seasonal patterns of ticks parasitizing wild birds in western Portugal	email
Eurasian Jay	Garrulus glandarius	Intra-Palearctic	Intra-Palearctic	NA	Corvidae	38.95	-9.3	Tapada de Mafra 38°57‘N, 9°18’W	Southern Europe	Portugal	1	1	NA	2010.3-2011.3	2011	1	1	1					1	1	Diversity and seasonal patterns of ticks parasitizing wild birds in western Portugal
Common Reed-warbler	Acrocephalus scirpaceus	Afrotropical-Palearctic	Afrotropical-Palearctic	NA	Acrocephalidae	52.2369	7.02246	Overdinkel (52.23686,7.0224612	Northern Europe	Netherlands	1171	1	Spring	2016.5.17	2016	1	1	1					1	1	FROME Reina Sikkema
Common Redstart	Phoenicurus phoenicurus	Afrotropical-Palearctic	Afrotropical-Palearctic	NA	Muscicapidae	52.3085	5.19695	Valkeveen(52.30847,5.1969463)	Northern Europe	Netherlands	125	1	Spring	2016.5.8	2016	1	1	1					1	1	FROME Reina Sikkema
Sedge Warbler	Acrocephalus schoenobaenus	Afrotropical-Palearctic	Afrotropical-Palearctic	NA	Acrocephalidae	52.3085	5.19695	Valkeveen(52.30849,5.1969299)	Northern Europe	Netherlands	293	1	Spring	2020.4.5	2020	1	1	1					1	1	FROME Reina Sikkema
Common Whitethroat	Curruca communis	Afrotropical-Palearctic	Afrotropical-Palearctic	NA	Sylviidae	52.3085	5.19693	Valkeveen(52.30849075, 5.196929932)	Northern Europe	Netherlands	519	1	Spring	2020.4.19	2020	1	1	1					1	1	FROME Reina Sikkema
Common Whitethroat	Curruca communis	Afrotropical-Palearctic	Afrotropical-Palearctic	nymph	Sylviidae	36.63	-5.37	Malaga and Cadiz	Southern Europe	Spain	12	2	Spring	2012.4.22-5.16	2012	5	2	5					2	5	Hyalomma ticks on northward migrating birds in southern Spain: Implications for the risk of entry of Crimean-Congo haemorrhagic fever virus to Great Britain
Willow Warbler	Phylloscopus trochilus	Afrotropical-Palearctic	Afrotropical-Palearctic	nymph	Phylloscopidae	36.63	-5.37	Malaga and Cadiz	Southern Europe	Spain	10	1	Spring	2012.4.22-5.16	2012	1	1	1					1	1	Hyalomma ticks on northward migrating birds in southern Spain: Implications for the risk of entry of Crimean-Congo haemorrhagic fever virus to Great Britain
Isabelline Warbler	Iduna opaca	Afrotropical-Palearctic	Afrotropical-Palearctic	nymph	Acrocephalidae	36.63	-5.37	Malaga and Cadiz	Southern Europe	Spain	8	1	Spring	2012.4.22-5.16	2012	1	1	1					1	1	Hyalomma ticks on northward migrating birds in southern Spain: Implications for the risk of entry of Crimean-Congo haemorrhagic fever virus to Great Britain
Sedge Warbler	Acrocephalus schoenobaenus	Afrotropical-Palearctic	Afrotropical-Palearctic	nymph	Acrocephalidae	36.63	-5.37	Malaga and Cadiz	Southern Europe	Spain	8	1	Spring	2012.4.22-5.16	2012	5	1	5					1	5	Hyalomma ticks on northward migrating birds in southern Spain: Implications for the risk of entry of Crimean-Congo haemorrhagic fever virus to Great Britain
Common Whitethroat	Curruca communis	Afrotropical-Palearctic	Afrotropical-Palearctic	nymph	Sylviidae	50.55	-2.44	Dorset, (50.55N 2.44W)	Northern Europe	England	53	2	Spring	spring migration 2010,2011	2011	4	2	4					2	4	Importation of Hyalomma marginatum, vector of Crimean-Congo haemorrhagic fever virus, into the United Kingdom by migratory birds
Northern Wheatear	Oenanthe oenanthe	Afrotropical-Palearctic	Afrotropical-Palearctic	nymph	Muscicapidae	50.55	-2.44	Dorset, (50.55N 2.44W)	Northern Europe	England	51	2	Spring	spring migration 2010,2011	2011	8	2	8					2	8	Importation of Hyalomma marginatum, vector of Crimean-Congo haemorrhagic fever virus, into the United Kingdom by migratory birds
Common Redstart	Phoenicurus phoenicurus	Afrotropical-Palearctic	Afrotropical-Palearctic	nymph	Muscicapidae	50.55	-2.44	Dorset, (50.55N 2.44W)	Northern Europe	England	30	1	Spring	spring migration 2010,2011	2011	1	1	1					1	1	Importation of Hyalomma marginatum, vector of Crimean-Congo haemorrhagic fever virus, into the United Kingdom by migratory birds
Sedge Warbler	Acrocephalus schoenobaenus	Afrotropical-Palearctic	Afrotropical-Palearctic	nymph	Acrocephalidae	50.55	-2.44	Dorset, (50.55N 2.44W)	Northern Europe	England	10	1	Spring	spring migration 2010,2011	2011	1	1	1					1	1	Importation of Hyalomma marginatum, vector of Crimean-Congo haemorrhagic fever virus, into the United Kingdom by migratory birds
Spotted Flycatcher	Muscicapa striata	Afrotropical-Palearctic	Afrotropical-Palearctic	larvae	Muscicapidae	46.5667	45.3167	Kalmykia,environs of Elista	Eastern Europe	Russia	NA	1	Spring	1954.5.17	1954	1			1	1			1	1	Importation of Hyalomma rufipes Koch, 1844, Vectors of Crimean-Congo Haemorrhagic Fever Virus to the South Russia by Migratory Birds: Epidemiological Aspect
Common Kestrel	Falco tinnunculus	Intra-Palearctic	Intra-Palearctic	nymph	Falconidae	43.3031	47.2295	Dagestan, Kumtorkalinsky district,village of Shamkhal-Yangiyurt	Eastern Europe	Russia	NA	1	Spring	1957.4.28	1957	1			1	1			1	1	Importation of Hyalomma rufipes Koch, 1844, Vectors of Crimean-Congo Haemorrhagic Fever Virus to the South Russia by Migratory Birds: Epidemiological Aspect
Tawny Pipit	Anthus campestris	Afrotropical-Palearctic	Afrotropical-Palearctic	nymph	Motacillidae	43.3031	47.2295	Dagestan, Kumtorkalinsky district,village of Shamkhal-Yangiyurt	Eastern Europe	Russia	NA	1	Spring	1957.5.11	1957	1			1	1			1	1	Importation of Hyalomma rufipes Koch, 1844, Vectors of Crimean-Congo Haemorrhagic Fever Virus to the South Russia by Migratory Birds: Epidemiological Aspect
Common Starling	Sturnus vulgaris	Intra-Palearctic	Intra-Palearctic	larvae	Sturnidae	43.3031	47.2295	Dagestan, Kumtorkalinsky district,village of Shamkhal-Yangiyurt	Eastern Europe	Russia	NA	1	Spring	1957.5.11	1957	1			1	1			1	1	Importation of Hyalomma rufipes Koch, 1844, Vectors of Crimean-Congo Haemorrhagic Fever Virus to the South Russia by Migratory Birds: Epidemiological Aspect
Eurasian Skylark	Alauda arvensis	Intra-Palearctic	Intra-Palearctic	nymph	Alaudidae	43.3031	47.2295	Dagestan, Kumtorkalinsky district,village of Shamkhal-Yangiyurt	Eastern Europe	Russia	NA	1	Spring	1957.4.9	1957	1			1	1			1	1	Importation of Hyalomma rufipes Koch, 1844, Vectors of Crimean-Congo Haemorrhagic Fever Virus to the South Russia by Migratory Birds: Epidemiological Aspect
Red-backed Shrike	Lanius collurio	Afrotropical-Palearctic	Afrotropical-Palearctic	nymph	Laniidae	43.3031	47.2295	Dagestan, Kumtorkalinsky district,village of Shamkhal-Yangiyurt	Eastern Europe	Russia	NA	3	Spring	1957.5.7	1957	3			3	3			3	3	Importation of Hyalomma rufipes Koch, 1844, Vectors of Crimean-Congo Haemorrhagic Fever Virus to the South Russia by Migratory Birds: Epidemiological Aspect
Red-backed Shrike	Lanius collurio	Afrotropical-Palearctic	Afrotropical-Palearctic	nymph	Laniidae	41.278	45.457	Georgia, Eldar steppe	Eastern Europe	Georgia	NA	2	Spring	1956.5.15	1956	2			2	2			2	2	Importation of Hyalomma rufipes Koch, 1844, Vectors of Crimean-Congo Haemorrhagic Fever Virus to the South Russia by Migratory Birds: Epidemiological Aspect
Red-backed Shrike	Lanius collurio	Afrotropical-Palearctic	Afrotropical-Palearctic	nymph	Laniidae	38.7833	48.4167	Azerbaijan, Lerik district	Eastern Europe	Azerbaijan	NA	2	Spring	1958.5.11	1958	2			2	2			2	2	Importation of Hyalomma rufipes Koch, 1844, Vectors of Crimean-Congo Haemorrhagic Fever Virus to the South Russia by Migratory Birds: Epidemiological Aspect
Eurasian Golden Oriole	Oriolus oriolus	Afrotropical-Palearctic	Afrotropical-Palearctic	nymph	Oriolidae	38.7833	48.4167	Azerbaijan, Lerik district	Eastern Europe	Azerbaijan	NA	1	Spring	1958.5.13	1958	1			1	1			1	1	Importation of Hyalomma rufipes Koch, 1844, Vectors of Crimean-Congo Haemorrhagic Fever Virus to the South Russia by Migratory Birds: Epidemiological Aspect
Common Reed-warbler	Acrocephalus scirpaceus	Afrotropical-Palearctic	Afrotropical-Palearctic	NA	Acrocephalidae	52.3717	5.22083	Flevoland	Northern Europe	Netherlands	NA	1	Spring	2012.6.5	2012	1			1	1			1	1	Imported Hyalomma ticks in the Netherlands 2018–2020
European Robin	Erithacus rubecula	Intra-Palearctic	Intra-Palearctic	nymph	Muscicapidae	47.297	19.2104	Ócsa Bird Ringing Station (N47.2970, E19.2104	Eastern Europe	Hungary	14809	1	Spring	2015.4	2015	1	1	1					1	1	Long term evaluation of factors influencing the association of ixodid ticks with birds in Central Europe, Hungary
Song Thrush	Turdus philomelos	Intra-Palearctic	Intra-Palearctic	nymph	Turdidae	47.297	19.2104	Ócsa Bird Ringing Station (N47.2970, E19.2104	Eastern Europe	Hungary	NA	1	Spring	2016.4	2016	1	1	1					1	1	Long term evaluation of factors influencing the association of ixodid ticks with birds in Central Europe, Hungary
Collared Flycatcher	Ficedula albicollis	Afrotropical-Palearctic	Afrotropical-Palearctic	nymph	Muscicapidae	47.297	19.2104	Ócsa Bird Ringing Station (N47.2970, E19.2104	Eastern Europe	Hungary	NA	1	Spring	2015.4	2015	1			1	1			1	1	Long term evaluation of factors influencing the association of ixodid ticks with birds in Central Europe, Hungary
European Robin	Erithacus rubecula	Intra-Palearctic	Intra-Palearctic	larvae	Muscicapidae	56.2	16.4	island of Öland, (56.2,16.4)	Northern Europe	Sweden	1551	1	Spring	2009.3.15-6.15	2009	1	1	1					1	1	Migratory birds as disseminators of ticks and the tick-borne pathogens Borrelia bacteria and tick-borne encephalitis (TBE) virus: a seasonal study at Ottenby Bird Observatory in South-eastern Sweden
Common Chaffinch	Fringilla coelebs	Intra-Palearctic	Intra-Palearctic	adult	Fringillidae	56.2	16.4	island of Öland, (56.2,16.4)	Northern Europe	Sweden	37	1	Spring	2009.3.15-6.15	2009	1	1	1					1	1	Migratory birds as disseminators of ticks and the tick-borne pathogens Borrelia bacteria and tick-borne encephalitis (TBE) virus: a seasonal study at Ottenby Bird Observatory in South-eastern Sweden
Willow Warbler	Phylloscopus trochilus	Afrotropical-Palearctic	Afrotropical-Palearctic	nymph	Phylloscopidae	56.2	16.4	island of Öland, (56.2,16.4)	Northern Europe	Sweden	810		Spring	2009.3.15-6.15	2009	2	NA	2					NA	2	Migratory birds as disseminators of ticks and the tick-borne pathogens Borrelia bacteria and tick-borne encephalitis (TBE) virus: a seasonal study at Ottenby Bird Observatory in South-eastern Sweden
Olivaceous Warbler	Iduna pallida	Afrotropical-Palearctic	Afrotropical-Palearctic	nymph	Acrocephalidae	31.7833	-4.23333	Zouala(31.783333, -4.233333	Northern Africa	Morocco	NA	1	Spring	2011.4	2011	2	1	2					1	2	Molecular analysis of Crimean-Congo hemorrhagic fever virus and Rickettsia in Hyalomma marginatum ticks removed from patients (Spain) and birds (Spain and Morocco), 2009–2015
Common Reed-warbler	Acrocephalus scirpaceus	Afrotropical-Palearctic	Afrotropical-Palearctic	larvae	Acrocephalidae	31.7833	-4.23333	Zouala(31.783333, -4.233333	Northern Africa	Morocco	NA	2	Spring	2011.4	2011	7	2	7					2	7	Molecular analysis of Crimean-Congo hemorrhagic fever virus and Rickettsia in Hyalomma marginatum ticks removed from patients (Spain) and birds (Spain and Morocco), 2009–2015
Common Redstart	Phoenicurus phoenicurus	Afrotropical-Palearctic	Afrotropical-Palearctic	nymph	Muscicapidae	31.7833	-4.23333	Zouala(31.783333, -4.233333	Northern Africa	Morocco	NA	4	Spring	2011.4	2011	10	4	10					4	10	Molecular analysis of Crimean-Congo hemorrhagic fever virus and Rickettsia in Hyalomma marginatum ticks removed from patients (Spain) and birds (Spain and Morocco), 2009–2015
Rufous-tailed Scrub-robin	Cercotrichas galactotes	Afrotropical-Palearctic	Afrotropical-Palearctic	larvae	Muscicapidae	31.7833	-4.23333	Zouala(31.783333, -4.233333	Northern Africa	Morocco	NA	5	Spring	2011.4	2011	14	5	14					5	14	Molecular analysis of Crimean-Congo hemorrhagic fever virus and Rickettsia in Hyalomma marginatum ticks removed from patients (Spain) and birds (Spain and Morocco), 2009–2015
Isabelline Warbler	Iduna opaca	Afrotropical-Palearctic	Afrotropical-Palearctic	12larvae ,7nymphs	Acrocephalidae	31.7833	-4.23333	Zouala(31.783333, -4.233333	Northern Africa	Morocco	NA	10	Spring	2011.4	2011	19	10	19					10	19	Molecular analysis of Crimean-Congo hemorrhagic fever virus and Rickettsia in Hyalomma marginatum ticks removed from patients (Spain) and birds (Spain and Morocco), 2009–2015
Great Reed-warbler	Acrocephalus arundinaceus	Afrotropical-Palearctic	Afrotropical-Palearctic	nymph	Acrocephalidae	42.3094	-2.54056	La Rioja 42.309444, -2.540556	Southern Europe	Spain	NA	1	NA	2009.1-2015.9	2015	7	1	7					1	7	Molecular analysis of Crimean-Congo hemorrhagic fever virus and Rickettsia in Hyalomma marginatum ticks removed from patients (Spain) and birds (Spain and Morocco), 2009–2015
Common Reed-warbler	Acrocephalus scirpaceus	Afrotropical-Palearctic	Afrotropical-Palearctic	nymph	Acrocephalidae	42.3094	-2.54056	La Rioja 42.309444, -2.540556	Southern Europe	Spain	NA	5	NA	2009.1-2015.9	2015	10	5	10					5	10	Molecular analysis of Crimean-Congo hemorrhagic fever virus and Rickettsia in Hyalomma marginatum ticks removed from patients (Spain) and birds (Spain and Morocco), 2009–2015
Long-tailed Tit	Aegithalos caudatus	Intra-Palearctic	Intra-Palearctic	larvae	Aegithalidae	42.3094	-2.54056	La Rioja 42.309444, -2.540556	Southern Europe	Spain	NA	1	NA	2009.1-2015.9	2015	1	1	1					1	1	Molecular analysis of Crimean-Congo hemorrhagic fever virus and Rickettsia in Hyalomma marginatum ticks removed from patients (Spain) and birds (Spain and Morocco), 2009–2015
Common Linnet	Linaria cannabina	Intra-Palearctic	Intra-Palearctic	nymph	Fringillidae	42.3094	-2.54056	La Rioja 42.309444, -2.540556	Southern Europe	Spain	NA	2	NA	2009.1-2015.9	2015	2	2	2					2	2	Molecular analysis of Crimean-Congo hemorrhagic fever virus and Rickettsia in Hyalomma marginatum ticks removed from patients (Spain) and birds (Spain and Morocco), 2009–2015
European Greenfinch	Chloris chloris	Intra-Palearctic	Intra-Palearctic	nymph	Fringillidae	42.3094	-2.54056	La Rioja 42.309444, -2.540556	Southern Europe	Spain	NA	2	NA	2009.1-2015.9	2015	3	2	3					2	3	Molecular analysis of Crimean-Congo hemorrhagic fever virus and Rickettsia in Hyalomma marginatum ticks removed from patients (Spain) and birds (Spain and Morocco), 2009–2015
Citril Finch	Carduelis citrinella	Intra-Palearctic	Intra-Palearctic	nymph	Fringillidae	42.3094	-2.54056	La Rioja 42.309444, -2.540556	Southern Europe	Spain	NA	1	NA	2009.1-2015.9	2015	2	1	2					1	2	Molecular analysis of Crimean-Congo hemorrhagic fever virus and Rickettsia in Hyalomma marginatum ticks removed from patients (Spain) and birds (Spain and Morocco), 2009–2015
Eurasian Blue Tit	Cyanistes caeruleus	Intra-Palearctic	Intra-Palearctic	nymph	Paridae	42.3094	-2.54056	La Rioja 42.309444, -2.540556	Southern Europe	Spain	NA	2	NA	2009.1-2015.9	2015	6	2	6					2	6	Molecular analysis of Crimean-Congo hemorrhagic fever virus and Rickettsia in Hyalomma marginatum ticks removed from patients (Spain) and birds (Spain and Morocco), 2009–2015
Rock Bunting	Emberiza cia	Intra-Palearctic	Intra-Palearctic	nymph	Emberizidae	42.3094	-2.54056	La Rioja 42.309444, -2.540556	Southern Europe	Spain	NA	1	NA	2009.1-2015.9	2015	4	1	4					1	4	Molecular analysis of Crimean-Congo hemorrhagic fever virus and Rickettsia in Hyalomma marginatum ticks removed from patients (Spain) and birds (Spain and Morocco), 2009–2015
Ortolan Bunting	Emberiza hortulana	Afrotropical-Palearctic	Afrotropical-Palearctic	nymph	Emberizidae	42.3094	-2.54056	La Rioja 42.309444, -2.540556	Southern Europe	Spain	NA	3	NA	2009.1-2015.9	2015	18	3	18					3	18	Molecular analysis of Crimean-Congo hemorrhagic fever virus and Rickettsia in Hyalomma marginatum ticks removed from patients (Spain) and birds (Spain and Morocco), 2009–2015
Common Kestrel	Falco tinnunculus	Intra-Palearctic	Intra-Palearctic	nymph	Falconidae	42.3094	-2.54056	La Rioja 42.309444, -2.540556	Southern Europe	Spain	NA	1	NA	2009.1-2015.9	2015	1	1	1					1	1	Molecular analysis of Crimean-Congo hemorrhagic fever virus and Rickettsia in Hyalomma marginatum ticks removed from patients (Spain) and birds (Spain and Morocco), 2009–2015
European Pied Flycatcher	Ficedula hypoleuca	Afrotropical-Palearctic	Afrotropical-Palearctic	nymph	Muscicapidae	42.3094	-2.54056	La Rioja 42.309444, -2.540556	Southern Europe	Spain	NA	1	NA	2009.1-2015.9	2015	1	1	1					1	1	Molecular analysis of Crimean-Congo hemorrhagic fever virus and Rickettsia in Hyalomma marginatum ticks removed from patients (Spain) and birds (Spain and Morocco), 2009–2015
Common Chaffinch	Fringilla coelebs	Intra-Palearctic	Intra-Palearctic	nymph	Fringillidae	42.3094	-2.54056	La Rioja 42.309444, -2.540556	Southern Europe	Spain	NA	2	NA	2009.1-2015.9	2015	2	2	2					2	2	Molecular analysis of Crimean-Congo hemorrhagic fever virus and Rickettsia in Hyalomma marginatum ticks removed from patients (Spain) and birds (Spain and Morocco), 2009–2015
Woodlark	Lullula arborea	Intra-Palearctic	Intra-Palearctic	larvae	Alaudidae	42.3094	-2.54056	La Rioja 42.309444, -2.540557	Southern Europe	Spain	NA	1	NA	2009.1-2015.10	2016	8	1	8					1	8	Molecular analysis of Crimean-Congo hemorrhagic fever virus and Rickettsia in Hyalomma marginatum ticks removed from patients (Spain) and birds (Spain and Morocco), 2009–2015
Common Nightingale	Luscinia megarhynchos	Afrotropical-Palearctic	Afrotropical-Palearctic	7nymph,1L,1F,1M	Muscicapidae	42.3094	-2.54056	La Rioja 42.309444, -2.540556	Southern Europe	Spain	NA	4	NA	2009.1-2015.9	2015	10	4	10					4	10	Molecular analysis of Crimean-Congo hemorrhagic fever virus and Rickettsia in Hyalomma marginatum ticks removed from patients (Spain) and birds (Spain and Morocco), 2009–2015
Eurasian Golden Oriole	Oriolus oriolus	Afrotropical-Palearctic	Afrotropical-Palearctic	nymph	Oriolidae	42.3094	-2.54056	La Rioja 42.309444, -2.540556	Southern Europe	Spain	NA	1	NA	2009.1-2015.9	2015	2	1	2					1	2	Molecular analysis of Crimean-Congo hemorrhagic fever virus and Rickettsia in Hyalomma marginatum ticks removed from patients (Spain) and birds (Spain and Morocco), 2009–2015
Great Tit	Parus major	Intra-Palearctic	Intra-Palearctic	1Larvae 3nymph 4 male	Paridae	42.3094	-2.54056	La Rioja 42.309444, -2.540556	Southern Europe	Spain	NA	5	NA	2009.1-2015.9	2015	8	5	8					5	8	Molecular analysis of Crimean-Congo hemorrhagic fever virus and Rickettsia in Hyalomma marginatum ticks removed from patients (Spain) and birds (Spain and Morocco), 2009–2015
House Sparrow	Passer domesticus	Intra-Palearctic	Intra-Palearctic	2Larvae.4nymph	Passeridae	42.3094	-2.54056	La Rioja 42.309444, -2.540556	Southern Europe	Spain	NA	5	NA	2009.1-2015.9	2015	6	5	6					5	6	Molecular analysis of Crimean-Congo hemorrhagic fever virus and Rickettsia in Hyalomma marginatum ticks removed from patients (Spain) and birds (Spain and Morocco), 2009–2015
Rock Sparrow	Petronia petronia	Intra-Palearctic	Intra-Palearctic	1larvae 1nymph	Passeridae	42.3094	-2.54056	La Rioja 42.309444, -2.540556	Southern Europe	Spain	NA	1	NA	2009.1-2015.9	2015	1	1	2					1	2	Molecular analysis of Crimean-Congo hemorrhagic fever virus and Rickettsia in Hyalomma marginatum ticks removed from patients (Spain) and birds (Spain and Morocco), 2009–2015
Black Redstart	Phoenicurus ochruros	Intra-Palearctic	Intra-Palearctic	nymph	Muscicapidae	42.3094	-2.54056	La Rioja 42.309444, -2.540556	Southern Europe	Spain	NA	1	NA	2009.1-2015.9	2015	1	1	1					1	1	Molecular analysis of Crimean-Congo hemorrhagic fever virus and Rickettsia in Hyalomma marginatum ticks removed from patients (Spain) and birds (Spain and Morocco), 2009–2015
Eurasian Blackbird	Turdus merula	Intra-Palearctic	Intra-Palearctic	16Larvae ,15nymph	Turdidae	42.3094	-2.54056	La Rioja 42.309444, -2.540556	Southern Europe	Spain	NA	11	NA	2009.1-2015.9	2015	31	11	31					11	31	Molecular analysis of Crimean-Congo hemorrhagic fever virus and Rickettsia in Hyalomma marginatum ticks removed from patients (Spain) and birds (Spain and Morocco), 2009–2015
Subalpine Warbler	Curruca cantillans	Afrotropical-Palearctic	Afrotropical-Palearctic	nymph	Sylviidae	35.9	14.4		Southern Europe	Malta	NA	1	Spring	April(2019.9-2021.5)	2021	1			1	1			1	1	On the way between Africa and Europe: Molecular taxonomy of ticks collected from birds in Malta
Western Yellow Wagtail	Motacilla flava	Afrotropical-Palearctic	Afrotropical-Palearctic	nymph	Motacillidae	35.9	14.4		Southern Europe	Malta	NA	1	Spring	April(2019.9-2021.5)	2021	1			1	1			1	1	On the way between Africa and Europe: Molecular taxonomy of ticks collected from birds in Malta
Willow Warbler	Phylloscopus trochilus	Afrotropical-Palearctic	Afrotropical-Palearctic	nymph	Phylloscopidae	35.9	14.4		Southern Europe	Malta	NA	1	Spring	April(2019.9-2021.5)	2021	1			1	1			1	1	On the way between Africa and Europe: Molecular taxonomy of ticks collected from birds in Malta
Common Kestrel	Falco tinnunculus	Intra-Palearctic	Intra-Palearctic	nymph	Falconidae	35.9	14.4		Southern Europe	Malta	NA	1	Spring	April(2019.9-2021.5)	2021	1	1	1					1	1	On the way between Africa and Europe: Molecular taxonomy of ticks collected from birds in Malta
Common Redstart	Phoenicurus phoenicurus	Afrotropical-Palearctic	Afrotropical-Palearctic	nymph	Muscicapidae	35.9	14.4		Southern Europe	Malta	NA	1	Spring	April(2019.9-2021.5)	2021	3			1	3			1	3	On the way between Africa and Europe: Molecular taxonomy of ticks collected from birds in Malta
European Pied Flycatcher	Ficedula hypoleuca	Afrotropical-Palearctic	Afrotropical-Palearctic	2adult,4nymph	Muscicapidae	35.9	14.4		Southern Europe	Malta	NA	2	Spring	April(2019.9-2021.5)	2021	6			2	6			2	6	On the way between Africa and Europe: Molecular taxonomy of ticks collected from birds in Malta
Wood Warbler	Phylloscopus sibilatrix	Afrotropical-Palearctic	Afrotropical-Palearctic	nymph	Phylloscopidae	35.9	14.4		Southern Europe	Malta	NA	1	Spring	April(2019.9-2021.5)	2021	6			1	6			1	6	On the way between Africa and Europe: Molecular taxonomy of ticks collected from birds in Malta
Sedge Warbler	Acrocephalus schoenobaenus	Afrotropical-Palearctic	Afrotropical-Palearctic	nymph	Acrocephalidae	35.9	14.4		Southern Europe	Malta	NA	7	Spring	April(2019.9-2021.5)	2021	14	1	2	6	12			7	14	On the way between Africa and Europe: Molecular taxonomy of ticks collected from birds in Malta
Common Whitethroat	Curruca communis	Afrotropical-Palearctic	Afrotropical-Palearctic	7larvae ,11nymph	Sylviidae	35.9	14.4		Southern Europe	Malta	NA	10	Spring	April(2019.9-2021.5)	2021	18	1	1	9	17			10	18	On the way between Africa and Europe: Molecular taxonomy of ticks collected from birds in Malta
Common Kingfisher	Alcedo atthis	Intra-Palearctic	Intra-Palearctic	nymph	Alcedinidae	35.9	14.4		Southern Europe	Malta	NA	1	Autumn	August(2019.9-2021.5)	2021	1	1	1					1	1	On the way between Africa and Europe: Molecular taxonomy of ticks collected from birds in Malta
Barn Swallow	Hirundo rustica	Afrotropical-Palearctic	Afrotropical-Palearctic	nymph	Hirundinidae	35.9	14.4		Southern Europe	Malta	NA	1	Spring	March(2019.9-2021.5)	2021	1			1	1			1	1	On the way between Africa and Europe: Molecular taxonomy of ticks collected from birds in Malta
Common Hoopoe	Upupa epops	Afrotropical-Palearctic	Afrotropical-Palearctic	nymph	Upupidae	35.9	14.4		Southern Europe	Malta	NA	1	Spring	March(2019.9-2021.5)	2021	1			1	1			1	1	On the way between Africa and Europe: Molecular taxonomy of ticks collected from birds in Malta
Common Reed-warbler	Acrocephalus scirpaceus	Afrotropical-Palearctic	Afrotropical-Palearctic	nymph	Acrocephalidae	35.9	14.4		Southern Europe	Malta	NA	1	Spring	March(2019.9-2021.5)	2021	3			1	3			1	3	On the way between Africa and Europe: Molecular taxonomy of ticks collected from birds in Malta
Collared Flycatcher	Ficedula albicollis	Afrotropical-Palearctic	Afrotropical-Palearctic	nymph	Muscicapidae	35.9	14.4		Southern Europe	Malta	NA	1	Spring	May(2019.9-2021.5)	2021	1			1	1			1	1	On the way between Africa and Europe: Molecular taxonomy of ticks collected from birds in Malta
Woodchat Shrike	Lanius senator	Afrotropical-Palearctic	Afrotropical-Palearctic	nymph	Laniidae	35.9	14.4		Southern Europe	Malta	NA	1	Spring	May(2019.9-2021.5)	2021	1			1	1			1	1	On the way between Africa and Europe: Molecular taxonomy of ticks collected from birds in Malta
Common Redstart	Phoenicurus phoenicurus	Afrotropical-Palearctic	Afrotropical-Palearctic	nymph	Muscicapidae	35.9	14.4		Southern Europe	Malta	NA	1	Spring	May(2019.9-2021.5)	2021	2			1	2			1	2	On the way between Africa and Europe: Molecular taxonomy of ticks collected from birds in Malta
Common Whitethroat	Curruca communis	Afrotropical-Palearctic	Afrotropical-Palearctic	nymph	Sylviidae	35.9	14.4		Southern Europe	Malta	NA	1	Spring	May(2019.9-2021.5)	2021	2			1	2			1	2	On the way between Africa and Europe: Molecular taxonomy of ticks collected from birds in Malta
Wood Warbler	Phylloscopus sibilatrix	Afrotropical-Palearctic	Afrotropical-Palearctic	nymph	Phylloscopidae	35.9	14.4		Southern Europe	Malta	NA	3	Spring	May(2019.9-2021.5)	2021	3			3	3			3	3	On the way between Africa and Europe: Molecular taxonomy of ticks collected from birds in Malta
Willow Warbler	Phylloscopus trochilus	Afrotropical-Palearctic	Afrotropical-Palearctic	nymph	Phylloscopidae	35.9	14.4		Southern Europe	Malta	NA	2	Spring	May(2019.9-2021.5)	2021	5	1	2	1	3			2	5	On the way between Africa and Europe: Molecular taxonomy of ticks collected from birds in Malta
Great Reed-warbler	Acrocephalus arundinaceus	Afrotropical-Palearctic	Afrotropical-Palearctic	nymph	Acrocephalidae	35.9	14.4		Southern Europe	Malta	NA	2	Spring	May(2019.9-2021.5)	2021	14			2	14			2	14	On the way between Africa and Europe: Molecular taxonomy of ticks collected from birds in Malta
Spanish Sparrow	Passer hispaniolensis	Intra-Palearctic	Intra-Palearctic	nymph	Passeridae	35.9	14.4		Southern Europe	Malta	NA	0	Autumn	september(2019.9-2021.5)	2021	0					1	1	1	1	On the way between Africa and Europe: Molecular taxonomy of ticks collected from birds in Malta
Sedge Warbler	Acrocephalus schoenobaenus	Afrotropical-Palearctic	Afrotropical-Palearctic	nymph	Acrocephalidae	35.9	14.4		Southern Europe	Malta	NA	3	Spring	April(2019.9-2021.5)	2021	4	3	4					3	4	On the way between Africa and Europe: Molecular taxonomy of ticks collected from birds in Malta
Wood Warbler	Phylloscopus sibilatrix	Afrotropical-Palearctic	Afrotropical-Palearctic	nymph	Phylloscopidae	35.9	14.4		Southern Europe	Malta	NA	2	Spring	April(2019.9-2021.5)	2021	2	2	2					2	2	On the way between Africa and Europe: Molecular taxonomy of ticks collected from birds in Malta
Common Whitethroat	Curruca communis	Afrotropical-Palearctic	Afrotropical-Palearctic	nymph	Sylviidae	35.9	14.4		Southern Europe	Malta	NA	2	Spring	April(2019.9-2021.5)	2021	2	2	2					2	2	On the way between Africa and Europe: Molecular taxonomy of ticks collected from birds in Malta
European Pied Flycatcher	Ficedula hypoleuca	Afrotropical-Palearctic	Afrotropical-Palearctic	nymph	Muscicapidae	47.35	16.65	Tömörd Bird Ringing Station (coordinates: 47°21’N,16°39’E	Eastern Europe	Hungary	NA	1	Spring	2022.4	2022	1			1	1			1	1	Ornithological and molecular evidence of a reproducing Hyalomma rufipes population under continental climate in Europe
Common Whitethroat	Curruca communis	Afrotropical-Palearctic	Afrotropical-Palearctic	nymph	Sylviidae	46	18.85	Dávod, Lake Földvár Bird Ringing Station (coordinates: 46°0’N, 18°51’E	Eastern Europe	Hungary	NA	1	Spring	2022.5	2022	1			1	1			1	1	Ornithological and molecular evidence of a reproducing Hyalomma rufipes population under continental climate in Europe
Sedge Warbler	Acrocephalus schoenobaenus	Afrotropical-Palearctic	Afrotropical-Palearctic	nymph	Acrocephalidae	46.7333	17.2333	Fenékpuszta Bird Ringing Station (46°44'N, 17°14'E)	Eastern Europe	Hungary	NA	4	Summer	2022.6	2022	4			4	4			4	4	Ornithological and molecular evidence of a reproducing Hyalomma rufipes population under continental climate in Europe
Common Whitethroat	Curruca communis	Afrotropical-Palearctic	Afrotropical-Palearctic	nymph	Sylviidae	40.8	13.43	Ventotene Island	Southern Europe	Italy	1175	52	Spring	2015.4.8-5.29	2015	92	52	92					55	102	Patterns of Midichloria infection in avian-borne African ticks and their trans-Saharan migratory hosts
Whinchat	Saxicola rubetra	Afrotropical-Palearctic	Afrotropical-Palearctic	nymph	Muscicapidae	40.8	13.43	Ventotene Island	Southern Europe	Italy	374	24	Spring	2015.4.8-5.29	2015	104	24	104					26	114	Patterns of Midichloria infection in avian-borne African ticks and their trans-Saharan migratory hosts
Common Redstart	Phoenicurus phoenicurus	Afrotropical-Palearctic	Afrotropical-Palearctic	nymph	Muscicapidae	40.8	13.43	Ventotene Island	Southern Europe	Italy	223	16	Spring	2015.4.8-5.29	2015	30	16	30					18	40	Patterns of Midichloria infection in avian-borne African ticks and their trans-Saharan migratory hosts
Northern Wheatear	Oenanthe oenanthe	Afrotropical-Palearctic	Afrotropical-Palearctic	nymph	Muscicapidae	40.8	13.43	Ventotene Island	Southern Europe	Italy	NA	4	Spring	2015.4.8-5.29	2015	22	4	22					4	30	Patterns of Midichloria infection in avian-borne African ticks and their trans-Saharan migratory hosts
Eurasian Golden Oriole	Oriolus oriolus	Afrotropical-Palearctic	Afrotropical-Palearctic	nymph	Oriolidae	40.8	13.43	Ventotene Island	Southern Europe	Italy	NA	7	Spring	2015.4.8-5.29	2015	23	7	23					7	25	Patterns of Midichloria infection in avian-borne African ticks and their trans-Saharan migratory hosts
Common Nightingale	Luscinia megarhynchos	Afrotropical-Palearctic	Afrotropical-Palearctic	nymph	Muscicapidae	40.8	13.43	Ventotene Island	Southern Europe	Italy	NA	9	Spring	2015.4.8-5.29	2015	17	9	17					9	20	Patterns of Midichloria infection in avian-borne African ticks and their trans-Saharan migratory hosts
European Pied Flycatcher	Ficedula hypoleuca	Afrotropical-Palearctic	Afrotropical-Palearctic	nymph	Muscicapidae	40.8	13.43	Ventotene Island	Southern Europe	Italy	NA	6	Spring	2015.4.8-5.29	2015	17	6	17					7	19	Patterns of Midichloria infection in avian-borne African ticks and their trans-Saharan migratory hosts
Icterine Warbler	Hippolais icterina	Afrotropical-Palearctic	Afrotropical-Palearctic	nymph	Acrocephalidae	40.8	13.43	Ventotene Island	Southern Europe	Italy	NA	2	Spring	2015.4.8-5.29	2015	11	2	11					5	20	Patterns of Midichloria infection in avian-borne African ticks and their trans-Saharan migratory hosts
Spotted Flycatcher	Muscicapa striata	Afrotropical-Palearctic	Afrotropical-Palearctic	nymph	Muscicapidae	40.8	13.43	Ventotene Island	Southern Europe	Italy	NA	2	Spring	2015.4.8-5.29	2015	5	2	5					6	14	Patterns of Midichloria infection in avian-borne African ticks and their trans-Saharan migratory hosts
Wood Warbler	Phylloscopus sibilatrix	Afrotropical-Palearctic	Afrotropical-Palearctic	nymph	Phylloscopidae	40.8	13.43	Ventotene Island	Southern Europe	Italy	NA	4	Spring	2015.4.8-5.29	2015	7	4	7					5	12	Patterns of Midichloria infection in avian-borne African ticks and their trans-Saharan migratory hosts
Western Yellow Wagtail	Motacilla flava	Afrotropical-Palearctic	Afrotropical-Palearctic	nymph	Motacillidae	40.8	13.43	Ventotene Island	Southern Europe	Italy	NA	4	Spring	2015.4.8-5.29	2015	11	4	11					4	11	Patterns of Midichloria infection in avian-borne African ticks and their trans-Saharan migratory hosts
Sedge Warbler	Acrocephalus schoenobaenus	Afrotropical-Palearctic	Afrotropical-Palearctic	nymph	Acrocephalidae	40.8	13.43	Ventotene Island	Southern Europe	Italy	NA	2	Spring	2015.4.8-5.29	2015	3	2	3					4	10	Patterns of Midichloria infection in avian-borne African ticks and their trans-Saharan migratory hosts
Garden Warbler	Sylvia borin	Afrotropical-Palearctic	Afrotropical-Palearctic	nymph	Sylviidae	40.8	13.43	Ventotene Island	Southern Europe	Italy	NA	2	Spring	2015.4.8-5.29	2015	2	2	2					5	5	Patterns of Midichloria infection in avian-borne African ticks and their trans-Saharan migratory hosts
Black-eared Wheatear	Oenanthe hispanica	Afrotropical-Palearctic	Afrotropical-Palearctic	nymph	Muscicapidae	40.8	13.43	Ventotene Island	Southern Europe	Italy	NA	1	Spring	2015.4.8-5.29	2015	1	1	1					1	1	Patterns of Midichloria infection in avian-borne African ticks and their trans-Saharan migratory hosts
Collared Flycatcher	Ficedula albicollis	Afrotropical-Palearctic	Afrotropical-Palearctic	nymph	Muscicapidae	40.8	13.43	Ventotene Island	Southern Europe	Italy	NA	0	Spring	2015.4.8-5.29	2015	0							2	3	Patterns of Midichloria infection in avian-borne African ticks and their trans-Saharan migratory hosts
Great Reed-warbler	Acrocephalus arundinaceus	Afrotropical-Palearctic	Afrotropical-Palearctic	adult	Acrocephalidae	45.61	28.15	Prutul de Jos Reserve	Eastern Europe	Moldova	8	2	Spring	2014or2015.4	2015	2	2	2					2	2	Prevalence of Bacterial and Protozoan Pathogens in Ticks Collected from Birds in the Republic of Moldova
Sedge Warbler	Acrocephalus schoenobaenus	Afrotropical-Palearctic	Afrotropical-Palearctic	2nymph 3female 9male	Acrocephalidae	41.65	8.9	Proprian((41°39′N, 8°54′E)	Southern Europe	France	NA	NA	Summer	July and August 2003	2003	14			NA	14			NA	14	Rickettsia aeschlimannii in Hyalomma ticks from Corsica
Barn Swallow	Hirundo rustica	Afrotropical-Palearctic	Afrotropical-Palearctic	adult (male)	Hirundinidae	41.65	8.9	Proprian((41°39′N, 8°54′E)	Southern Europe	France	NA	1	Summer	July and August 2003	2003	1			1	1			1	1	Rickettsia aeschlimannii in Hyalomma ticks from Corsica
Common Nightingale	Luscinia megarhynchos	Afrotropical-Palearctic	Afrotropical-Palearctic	nymph	Muscicapidae	43.52	4.6	Camargue National Park	Southern Europe	France	26	1	Spring	2010.4	2010	1			1	1			1	1	Rickettsiae of spotted fever group, Borrelia valaisiana, and Coxiella burnetii in ticks on passerine birds and mammals from the Camargue in the south of France
Common Reed-warbler	Acrocephalus scirpaceus	Afrotropical-Palearctic	Afrotropical-Palearctic	nymph	Acrocephalidae	43.52	4.6	Camargue National Park	Southern Europe	France	41		Spring	2010.4	2010	0							1	1	Rickettsiae of spotted fever group, Borrelia valaisiana, and Coxiella burnetii in ticks on passerine birds and mammals from the Camargue in the south of France
European Robin	Erithacus rubecula	Intra-Palearctic	Afrotropical-Palearctic	nymph	Muscicapidae	43.5358	3.83917	Estagnol Natural Reserve	Southern Europe	France	NA	1	Spring	2012.11	2012	1	1	1					1	1	Strong evidence for the presence of the tick Hyalomma marginatum Koch, 1844 in southern continental France
European Robin	Erithacus rubecula	Intra-Palearctic	Afrotropical-Palearctic	nymph	Muscicapidae	43.5358	3.83917	Estagnol Natural Reserve	Southern Europe	France	NA	1	Spring	2012.4	2012	1	1	1					1	1	Strong evidence for the presence of the tick Hyalomma marginatum Koch, 1844 in southern continental France
Eurasian Blackcap	Sylvia atricapilla	Intra-Palearctic	Afrotropical-Palearctic	nymph	Sylviidae	43.5358	3.83917	Estagnol Natural Reserve	Southern Europe	France	NA	2	Spring	2013.4	2013	2			2	2			2	2	Strong evidence for the presence of the tick Hyalomma marginatum Koch, 1844 in southern continental France
European Robin	Erithacus rubecula	Intra-Palearctic	Afrotropical-Palearctic	2larvae ,1nymph	Muscicapidae	47.297	19.2104	Ócsa Bird Ringing Station (N47.2970, E19.2104	Eastern Europe	Hungary	734	NA	Spring	2011.3-5	2011	3	NA	3					NA	3	Synanthropic birds associated with high prevalence of tick-borne rickettsiae and with the first detection of Rickettsia aeschlimannii in Hungary
Northern Wheatear	Oenanthe oenanthe	Afrotropical-Palearctic	Afrotropical-Palearctic	nymph	Muscicapidae	40.9	12.95	Ponza Island	Southern Europe	Italy	NA	1	Spring	2019.3-5	2019	1			1	1			1	1	Ticks (Acari: Ixodidae) on birds migrating to the island of Ponza, Italy, and the tick-borne pathogens they carry
Eurasian Golden Oriole	Oriolus oriolus	Afrotropical-Palearctic	Afrotropical-Palearctic	nymph	Oriolidae	40.9	12.95	Ponza Island	Southern Europe	Italy	NA	1	Spring	2019.3-5	2019	1			1	1			1	1	Ticks (Acari: Ixodidae) on birds migrating to the island of Ponza, Italy, and the tick-borne pathogens they carry
Common Redstart	Phoenicurus phoenicurus	Afrotropical-Palearctic	Afrotropical-Palearctic	nymph	Muscicapidae	40.9	12.95	Ponza Island	Southern Europe	Italy	NA	1	Spring	2019.3-5	2019	1			1	1			1	1	Ticks (Acari: Ixodidae) on birds migrating to the island of Ponza, Italy, and the tick-borne pathogens they carry
Black Redstart	Phoenicurus ochruros	Intra-Palearctic	Afrotropical-Palearctic	nymph	Muscicapidae	40.9	12.95	Ponza Island	Southern Europe	Italy	NA	1	Spring	2019.3-5	2019	1			1	1			1	1	Ticks (Acari: Ixodidae) on birds migrating to the island of Ponza, Italy, and the tick-borne pathogens they carry
Collared Flycatcher	Ficedula albicollis	Afrotropical-Palearctic	Afrotropical-Palearctic	nymph	Muscicapidae	40.9	12.95	Ponza Island	Southern Europe	Italy	NA	1	Spring	2019.3-5	2019	1			1	1			1	1	Ticks (Acari: Ixodidae) on birds migrating to the island of Ponza, Italy, and the tick-borne pathogens they carry
Spotted Flycatcher	Muscicapa striata	Afrotropical-Palearctic	Afrotropical-Palearctic	nymph	Muscicapidae	40.9	12.95	Ponza Island	Southern Europe	Italy	NA	1	Spring	2019.3-5	2019	1			1	1			1	1	Ticks (Acari: Ixodidae) on birds migrating to the island of Ponza, Italy, and the tick-borne pathogens they carry
Tree Pipit	Anthus trivialis	Afrotropical-Palearctic	Afrotropical-Palearctic	nymph	Motacillidae	40.9	12.95	Ponza Island	Southern Europe	Italy	NA	1	Spring	2019.3-5	2019	1			1	1			1	1	Ticks (Acari: Ixodidae) on birds migrating to the island of Ponza, Italy, and the tick-borne pathogens they carry
Whinchat	Saxicola rubetra	Afrotropical-Palearctic	Afrotropical-Palearctic	nymph	Muscicapidae	40.9	12.95	Ponza Island	Southern Europe	Italy	NA	1	Spring	2019.3-5	2019	1			1	1			1	1	Ticks (Acari: Ixodidae) on birds migrating to the island of Ponza, Italy, and the tick-borne pathogens they carry
Common Whitethroat	Curruca communis	Afrotropical-Palearctic	Afrotropical-Palearctic	nymph	Sylviidae	40.9	12.95	Ponza Island	Southern Europe	Italy	NA	5	Spring	2019.3-5	2019	6			5	6			5	6	Ticks (Acari: Ixodidae) on birds migrating to the island of Ponza, Italy, and the tick-borne pathogens they carry
Wood Warbler	Phylloscopus sibilatrix	Afrotropical-Palearctic	Afrotropical-Palearctic	nymph	Phylloscopidae	61.2125	25.6833		Northern Europe	Finland	NA	1	Spring	2018.5	2018	1	1	1					1	1	Ticks (Acari: Ixodidae) parasitizing migrating and local breeding birds in Finland
Barred Warbler	Curruca nisoria	Afrotropical-Palearctic	Afrotropical-Palearctic	nymph	Sylviidae	61.2125	25.6833		Northern Europe	Finland	NA	1	Spring	2018.5	2018	2	1	2					1	2	Ticks (Acari: Ixodidae) parasitizing migrating and local breeding birds in Finland
Garden Warbler	Sylvia borin	Afrotropical-Palearctic	Afrotropical-Palearctic	nymph	Sylviidae	41.6	36.08	Kızılırmak Delta	Western Asia	Turkey	1004	2	Spring	2016.5.27	2016	2	2	2					2	2	Ticks (Acari: Ixodidae) Parasitizing Passerine Birds in Turkey With New Records and New Tick-Host Associations
European Robin	Erithacus rubecula	Intra-Palearctic	Afrotropical-Palearctic	nymph	Muscicapidae	41.6	36.08	Kızılırmak Delta	Western Asia	Turkey	903	2	Spring	2016.9.29,10,19	2016	2	2	2					2	2	Ticks (Acari: Ixodidae) Parasitizing Passerine Birds in Turkey With New Records and New Tick-Host Associations
Eurasian Blackcap	Sylvia atricapilla	Intra-Palearctic	Afrotropical-Palearctic	3larvae ,2nymph	Sylviidae	41.6	36.08	Kızılırmak Delta	Western Asia	Turkey	860	3	Spring	2016.5.20	2016	5	3	5					3	5	Ticks (Acari: Ixodidae) Parasitizing Passerine Birds in Turkey With New Records and New Tick-Host Associations
Common Redstart	Phoenicurus phoenicurus	Afrotropical-Palearctic	Afrotropical-Palearctic	1larvae 1nymph	Muscicapidae	41.6	36.08	Kızılırmak Delta	Western Asia	Turkey	489	2	Spring	2016.9.13	2016	2	2	2					2	2	Ticks (Acari: Ixodidae) Parasitizing Passerine Birds in Turkey With New Records and New Tick-Host Associations
Red-backed Shrike	Lanius collurio	Afrotropical-Palearctic	Afrotropical-Palearctic	nymph	Laniidae	41.6	36.08	Kızılırmak Delta	Western Asia	Turkey	274	2	Spring	2016.5.8	2016	5	2	5					2	5	Ticks (Acari: Ixodidae) Parasitizing Passerine Birds in Turkey With New Records and New Tick-Host Associations
Eurasian Blackbird	Turdus merula	Intra-Palearctic	Afrotropical-Palearctic	larvae	Turdidae	41.6	36.08	Kızılırmak Delta	Western Asia	Turkey	175	1	spring+autumn	2016spring(march-april-may) and autum(8,9,10)	2016	1	1	1					1	1	Ticks (Acari: Ixodidae) Parasitizing Passerine Birds in Turkey With New Records and New Tick-Host Associations
Thrush Nightingale	Luscinia luscinia	Afrotropical-Palearctic	Afrotropical-Palearctic	3larvae ,14nymphs	Muscicapidae	41.6	36.08	Kızılırmak Delta	Western Asia	Turkey	114	4	Spring	2016.4.11	2016	17	4	17					4	17	Ticks (Acari: Ixodidae) Parasitizing Passerine Birds in Turkey With New Records and New Tick-Host Associations
Whinchat	Saxicola rubetra	Afrotropical-Palearctic	Afrotropical-Palearctic	nymph	Muscicapidae	41.6	36.08	Kızılırmak Delta	Western Asia	Turkey	34	1	Spring	2016.4.28	2016	2	1	2					1	2	Ticks (Acari: Ixodidae) Parasitizing Passerine Birds in Turkey With New Records and New Tick-Host Associations
Common Nightingale	Luscinia megarhynchos	Afrotropical-Palearctic	Afrotropical-Palearctic	nymph	Muscicapidae	41.6	36.08	Kızılırmak Delta	Western Asia	Turkey	31	3	Spring	2016.4.6	2016	18	3	18					3	18	Ticks (Acari: Ixodidae) Parasitizing Passerine Birds in Turkey With New Records and New Tick-Host Associations
Rickettsiae of spotted fever group, Borrelia valaisiana, and Coxiella burnetii in ticks on passerine birds and mammals from the Camargue in the south of France	Acrocephalus arundinaceus	Afrotropical-Palearctic	Afrotropical-Palearctic	nymph	Acrocephalidae	41.6	36.08	Kızılırmak Delta	Western Asia	Turkey	19	3	Spring	2016.5.23	2016	4	3	4					3	4	Ticks (Acari: Ixodidae) Parasitizing Passerine Birds in Turkey With New Records and New Tick-Host Associations
European Pied Flycatcher	Ficedula hypoleuca	Afrotropical-Palearctic	Afrotropical-Palearctic	3larve 1nymph	Muscicapidae	41.6	36.08	Kızılırmak Delta	Western Asia	Turkey	9	2	Autumn	2016.8.28	2016	4	2	4					2	4	Ticks (Acari: Ixodidae) Parasitizing Passerine Birds in Turkey With New Records and New Tick-Host Associations
Cetti's Warbler	Cettia cetti	Intra-Palearctic	Afrotropical-Palearctic	larvae	Scotocercidae	41.6	36.08	Kızılırmak Delta	Western Asia	Turkey	69	1	spring+autumn	spring+autumn	2016	1	1	1					1	1	Ticks (Acari: Ixodidae) Parasitizing Passerine Birds in Turkey With New Records and New Tick-Host Associations
House Sparrow	Passer domesticus	Intra-Palearctic	Afrotropical-Palearctic	larvae	Passeridae	41.6	36.08	Kızılırmak Delta	Western Asia	Turkey	76	NA	spring+autumn	spring+autumn	2016	2	NA	2					NA	2	Ticks (Acari: Ixodidae) Parasitizing Passerine Birds in Turkey With New Records and New Tick-Host Associations
European Turtle-dove	Streptopelia turtur	Afrotropical-Palearctic	Afrotropical-Palearctic	larvae or nymph(immuture)	Columbidae	31.33	29.75		Northern Africa	Egypt	1237	1	Spring	1959-1961,Sep/Oct	1961	1	1	1					NA	3	Ticks (Ixodidae) on birds migrating from Europe and Asia to Africa 1959-61
Garden Warbler	Sylvia borin	Afrotropical-Palearctic	Afrotropical-Palearctic	larvae or nymph(immuture)	Sylviidae	31.33	29.75		Northern Africa	Egypt	166	3	Spring	1959-1961,Sep/Oct	1961	3	3	3					3	3	Ticks (Ixodidae) on birds migrating from Europe and Asia to Africa 1959-61
Common Cuckoo	Cuculus canorus	Afrotropical-Palearctic	Afrotropical-Palearctic	larvae or nymph(immuture)	Cuculidae	31.33	29.75		Northern Africa	Egypt	47	1	Spring	1959-1961,Sep/Oct	1961	1	1	1					1	1	Ticks (Ixodidae) on birds migrating from Europe and Asia to Africa 1959-61
White Wagtail	Motacilla alba	Intra-Palearctic	Afrotropical-Palearctic	larvae or nymph(immuture)	Motacillidae	31.33	29.75		Northern Africa	Egypt	43	1	Spring	1959-1961,Sep/Oct	1961	1	1	1					1	1	Ticks (Ixodidae) on birds migrating from Europe and Asia to Africa 1959-61
Eurasian Blackcap	Sylvia atricapilla	Intra-Palearctic	Afrotropical-Palearctic	larvae or nymph(immuture)	Sylviidae	31.33	29.75		Northern Africa	Egypt	18	1	Spring	1959-1961,Sep/Oct	1961	2	1	2					1	2	Ticks (Ixodidae) on birds migrating from Europe and Asia to Africa 1959-61
Spanish Sparrow	Passer hispaniolensis	Intra-Palearctic	Afrotropical-Palearctic	larvae or nymph(immuture)	Passeridae	31.33	29.75		Northern Africa	Egypt	14	1	Spring	1959-1961,Sep/Oct	1961	1	1	1					1	1	Ticks (Ixodidae) on birds migrating from Europe and Asia to Africa 1959-61
Common Chaffinch	Fringilla coelebs	Intra-Palearctic	Afrotropical-Palearctic	larvae or nymph(immuture)	Fringillidae	31.33	29.75		Northern Africa	Egypt	10	1	Spring	1959-1961,Sep/Oct	1961	1	1	1					1	1	Ticks (Ixodidae) on birds migrating from Europe and Asia to Africa 1959-61
Rock Thrush	Monticola saxatilis	Afrotropical-Palearctic	Afrotropical-Palearctic	larvae or nymph(immuture)	Muscicapidae	31.33	29.75		Northern Africa	Egypt	10	2	Spring	1959-1961,Sep/Oct	1961	13	2	13					2	13	Ticks (Ixodidae) on birds migrating from Europe and Asia to Africa 1959-61
Collared Flycatcher	Ficedula albicollis	Afrotropical-Palearctic	Afrotropical-Palearctic	larvae or nymph(immuture)	Muscicapidae	31.33	29.75		Northern Africa	Egypt	8	1	Spring	1959-1961,Sep/Oct	1961	1	1	1					2	3	Ticks (Ixodidae) on birds migrating from Europe and Asia to Africa 1959-61
Common Starling	Sturnus vulgaris	Intra-Palearctic	Afrotropical-Palearctic	larvae or nymph(immuture)	Sturnidae	31.33	29.75		Northern Africa	Egypt	6	1	Spring	1959-1961,Sep/Oct	1961	1	1	1					1	1	Ticks (Ixodidae) on birds migrating from Europe and Asia to Africa 1959-61
European Bee-eater	Merops apiaster	Afrotropical-Palearctic	Afrotropical-Palearctic	larvae or nymph(immuture)	Meropidae	31.33	29.75		Northern Africa	Egypt	5	1	Spring	1959-1961,Sep/Oct	1961	1	1	1					1	1	Ticks (Ixodidae) on birds migrating from Europe and Asia to Africa 1959-61
Eurasian Scops-owl	Otus scops	Afrotropical-Palearctic	Afrotropical-Palearctic	larvae or nymph(immuture)	Strigidae	31.33	29.75		Northern Africa	Egypt	5	3	Spring	1959-1961,Sep/Oct	1961	10	3	10					3	10	Ticks (Ixodidae) on birds migrating from Europe and Asia to Africa 1959-61
Ortolan Bunting	Emberiza hortulana	Afrotropical-Palearctic	Afrotropical-Palearctic	larvae or nymph(immuture)	Emberizidae	31.33	29.75		Northern Africa	Egypt	4	3	Spring	1959-1961,Sep/Oct	1961	4	3	4					3	4	Ticks (Ixodidae) on birds migrating from Europe and Asia to Africa 1959-61
Common Chiffchaff	Phylloscopus collybita	Intra-Palearctic	Afrotropical-Palearctic	larvae or nymph(immuture)	Phylloscopidae	31.33	29.75		Northern Africa	Egypt	1	1	Spring	1959-1961,Sep/Oct	1961	1	1	1					1	1	Ticks (Ixodidae) on birds migrating from Europe and Asia to Africa 1959-61
Western Yellow Wagtail	Motacilla flava	Afrotropical-Palearctic	Afrotropical-Palearctic	larvae or nymph(immuture)	Motacillidae	31.33	29.75		Northern Africa	Egypt	1	1	Spring	1959-1961,Sep/Oct	1961	1	1	1					1	1	Ticks (Ixodidae) on birds migrating from Europe and Asia to Africa 1959-61
Lesser Kestrel	Falco naumanni	Afrotropical-Palearctic	Afrotropical-Palearctic	larvae or nymph(immuture)	Falconidae	31.33	29.75		Northern Africa	Egypt	1	0	Spring	1959-1961,Sep/Oct	1961	0							1	1	Ticks (Ixodidae) on birds migrating from Europe and Asia to Africa 1959-61
Common Quail	Coturnix coturnix	Afrotropical-Palearctic	Afrotropical-Palearctic	larvae or nymph(immuture)	Phasianidae	31.33	29.75		Northern Africa	Egypt	16061	NA	Spring	1959-1961,Sep/Oct	1961	136	NA	136					NA	210	Ticks (Ixodidae) on birds migrating from Europe and Asia to Africa 1959-61
European Turtle-dove	Streptopelia turtur	Afrotropical-Palearctic	Afrotropical-Palearctic	larvae or nymph(immuture)	Columbidae	31.33	29.75		Northern Africa	Egypt	1237	NA	Spring	1959-1961,Sep/Oct	1961	1	NA	1					NA	3	Ticks (Ixodidae) on birds migrating from Europe and Asia to Africa 1959-61
European Roller	Coracias garrulus	Afrotropical-Palearctic	Afrotropical-Palearctic	larvae or nymph(immuture)	Coraciidae	31.33	29.75		Northern Africa	Egypt	53	0	Spring	1959-1961,Sep/Oct	1961	0							1	1	Ticks (Ixodidae) on birds migrating from Europe and Asia to Africa 1959-61
Eurasian Wryneck	Jynx torquilla	Afrotropical-Palearctic	Afrotropical-Palearctic	larvae or nymph(immuture)	Picidae	31.33	29.75		Northern Africa	Egypt	43	0	Spring	1959-1961,Sep/Oct	1961	0							1	3	Ticks (Ixodidae) on birds migrating from Europe and Asia to Africa 1959-61
Eurasian Golden Oriole	Oriolus oriolus	Afrotropical-Palearctic	Afrotropical-Palearctic	larvae or nymph(immuture)	Oriolidae	31.33	29.75		Northern Africa	Egypt	466	NA	Spring	1959-1961,Sep/Oct	1961	15	NA	15					NA	17	Ticks (Ixodidae) on birds migrating from Europe and Asia to Africa 1959-61
Whinchat	Saxicola rubetra	Afrotropical-Palearctic	Afrotropical-Palearctic	larvae or nymph(immuture)	Muscicapidae	31.33	29.75		Northern Africa	Egypt	506	NA	Spring	1959-1961,Sep/Oct	1961	12	NA	12					NA	24	Ticks (Ixodidae) on birds migrating from Europe and Asia to Africa 1959-61
Common Stonechat	Saxicola torquatus	Intra-Palearctic	Afrotropical-Palearctic	larvae or nymph(immuture)	Muscicapidae	31.33	29.75		Northern Africa	Egypt	7	1	Spring	1959-1961,Sep/Oct	1961	1	1	1					1	1	Ticks (Ixodidae) on birds migrating from Europe and Asia to Africa 1959-61
Northern Wheatear	Oenanthe oenanthe	Afrotropical-Palearctic	Afrotropical-Palearctic	larvae or nymph(immuture)	Muscicapidae	31.33	29.75		Northern Africa	Egypt	226	NA	Spring	1959-1961,Sep/Oct	1961	14	NA	14					NA	21	Ticks (Ixodidae) on birds migrating from Europe and Asia to Africa 1959-61
Common Redstart	Phoenicurus phoenicurus	Afrotropical-Palearctic	Afrotropical-Palearctic	larvae or nymph(immuture)	Muscicapidae	31.33	29.75		Northern Africa	Egypt	1253	NA	Spring	1959-1961,Sep/Oct	1961	109	NA	109					NA	112	Ticks (Ixodidae) on birds migrating from Europe and Asia to Africa 1959-61
Thrush Nightingale	Luscinia luscinia	Afrotropical-Palearctic	Afrotropical-Palearctic	larvae or nymph(immuture)	Muscicapidae	31.33	29.75		Northern Africa	Egypt	287	NA	Spring	1959-1961,Sep/Oct	1961	16	NA	16					NA	19	Ticks (Ixodidae) on birds migrating from Europe and Asia to Africa 1959-61
Common Nightingale	Luscinia megarhynchos	Afrotropical-Palearctic	Afrotropical-Palearctic	larvae or nymph(immuture)	Muscicapidae	31.33	29.75		Northern Africa	Egypt	141	NA	Spring	1959-1961,Sep/Oct	1961	9	NA	9					NA	10	Ticks (Ixodidae) on birds migrating from Europe and Asia to Africa 1959-61
Common Whitethroat	Curruca communis	Afrotropical-Palearctic	Afrotropical-Palearctic	larvae or nymph(immuture)	Sylviidae	31.33	29.75		Northern Africa	Egypt	1134	NA	Spring	1959-1961,Sep/Oct	1961	2	NA	2					NA	3	Ticks (Ixodidae) on birds migrating from Europe and Asia to Africa 1959-61
Lesser Whitethroat	Curruca curruca	Afrotropical-Palearctic	Afrotropical-Palearctic	larvae or nymph(immuture)	Sylviidae	31.33	29.75		Northern Africa	Egypt	904	NA	Spring	1959-1961,Sep/Oct	1961	4	NA	4					NA	4	Ticks (Ixodidae) on birds migrating from Europe and Asia to Africa 1959-61
Willow Warbler	Phylloscopus trochilus	Afrotropical-Palearctic	Afrotropical-Palearctic	larvae or nymph(immuture)	Phylloscopidae	31.33	29.75		Northern Africa	Egypt	6283	NA	Spring	1959-1961,Sep/Oct	1961	180	NA	180					NA	237	Ticks (Ixodidae) on birds migrating from Europe and Asia to Africa 1959-61
Spotted Flycatcher	Muscicapa striata	Afrotropical-Palearctic	Afrotropical-Palearctic	larvae or nymph(immuture)	Muscicapidae	31.33	29.75		Northern Africa	Egypt	590	NA	Spring	1959-1961,Sep/Oct	1961	19	NA	19					NA	20	Ticks (Ixodidae) on birds migrating from Europe and Asia to Africa 1959-61
Tawny Pipit	Anthus campestris	Afrotropical-Palearctic	Afrotropical-Palearctic	larvae or nymph(immuture)	Motacillidae	31.33	29.75		Northern Africa	Egypt	18	NA	Spring	1959-1961,Sep/Oct	1961	16	NA	16					NA	19	Ticks (Ixodidae) on birds migrating from Europe and Asia to Africa 1959-61
Tree Pipit	Anthus trivialis	Afrotropical-Palearctic	Afrotropical-Palearctic	larvae or nymph(immuture)	Motacillidae	31.33	29.75		Northern Africa	Egypt	56	NA	Spring	1959-1961,Sep/Oct	1961	69	NA	69					NA	72	Ticks (Ixodidae) on birds migrating from Europe and Asia to Africa 1959-61
Red-backed Shrike	Lanius collurio	Afrotropical-Palearctic	Afrotropical-Palearctic	larvae or nymph(immuture)	Laniidae	31.33	29.75		Northern Africa	Egypt	1274	NA	Spring	1959-1961,Sep/Oct	1961	15	NA	15					NA	16	Ticks (Ixodidae) on birds migrating from Europe and Asia to Africa 1959-61
Woodchat Shrike	Lanius senator	Afrotropical-Palearctic	Afrotropical-Palearctic	larvae or nymph(immuture)	Laniidae	31.33	29.75		Northern Africa	Egypt	1	0	Spring	1959-1961,Sep/Oct	1961	0							1	1	Ticks (Ixodidae) on birds migrating from Europe and Asia to Africa 1959-61
European Greenfinch	Chloris chloris	Intra-Palearctic	Afrotropical-Palearctic	larvae or nymph(immuture)	Fringillidae	31.33	29.75		Northern Africa	Egypt	159	2	Spring	1959-1961,Sep/Oct	1961	2	2	2					2	2	Ticks (Ixodidae) on birds migrating from Europe and Asia to Africa 1959-61
Citril Finch	Carduelis citrinella	Intra-Palearctic	Afrotropical-Palearctic	larvae or nymph(immuture)	Fringillidae	31.33	29.75		Northern Africa	Egypt	34	1	Spring	1959-1961,Sep/Oct	1961	1	1	1					1	1	Ticks (Ixodidae) on birds migrating from Europe and Asia to Africa 1959-61
Cretzschmar's Bunting	Emberiza caesia	Intra-Palearctic	Afrotropical-Palearctic	larvae or nymph(immuture)	Emberizidae	31.33	29.75		Northern Africa	Egypt	3	NA	Spring	1959-1961,Sep/Oct	1961	23	NA	23					3	29	Ticks (Ixodidae) on birds migrating from Europe and Asia to Africa 1959-61
Spotted Crake	Porzana porzana	Afrotropical-Palearctic	Afrotropical-Palearctic	larvae or nymph(immuture)	Rallidae	31.33	29.75		Northern Africa	Egypt	16	1	Autumn	1962,fall	1962	1	1	1					1	1	Ticks (Ixodidae) on migrating birds in Egypt, spring and fall 1962
Eurasian Scops-owl	Otus scops	Afrotropical-Palearctic	Afrotropical-Palearctic	larvae or nymph(immuture)	Strigidae	31.33	29.75		Northern Africa	Egypt	14	3	Autumn	1962,fall	1962	13	3	13					3	13	Ticks (Ixodidae) on migrating birds in Egypt, spring and fall 1962
White Wagtail	Motacilla alba	Intra-Palearctic	Afrotropical-Palearctic	larvae or nymph(immuture)	Motacillidae	31.33	29.75		Northern Africa	Egypt	8	2	Autumn	1962,fall	1962	2	2	2					2	2	Ticks (Ixodidae) on migrating birds in Egypt, spring and fall 1962
Common Kestrel	Falco tinnunculus	Intra-Palearctic	Afrotropical-Palearctic	larvae or nymph(immuture)	Falconidae	31.33	29.75		Northern Africa	Egypt	4	1	Autumn	1962,fall	1962	3	1	3					1	3	Ticks (Ixodidae) on migrating birds in Egypt, spring and fall 1962
Blue Rock-thrush	Monticola solitarius	Intra-Palearctic	Afrotropical-Palearctic	larvae or nymph(immuture)	Muscicapidae	31.33	29.75		Northern Africa	Egypt	3	1	Autumn	1962,fall	1962	2	1	2					1	2	Ticks (Ixodidae) on migrating birds in Egypt, spring and fall 1962
Lesser Kestrel	Falco naumanni	Afrotropical-Palearctic	Afrotropical-Palearctic	larvae or nymph(immuture)	Falconidae	31.33	29.75		Northern Africa	Egypt	2	1	Autumn	1962,fall	1962	1	1	1					1	1	Ticks (Ixodidae) on migrating birds in Egypt, spring and fall 1962
Common Quail	Coturnix coturnix	Afrotropical-Palearctic	Afrotropical-Palearctic	larvae or nymph(immuture)	Phasianidae	31.33	29.75		Northern Africa	Egypt	6520	NA	Autumn	1962,fall	1962	146	NA	146					NA	176	Ticks (Ixodidae) on migrating birds in Egypt, spring and fall 1962
Eurasian Golden Oriole	Oriolus oriolus	Afrotropical-Palearctic	Afrotropical-Palearctic	larvae or nymph(immuture)	Oriolidae	31.33	29.75		Northern Africa	Egypt	96	NA	Autumn	1962,fall	1962	16	NA	16					14	17	Ticks (Ixodidae) on migrating birds in Egypt, spring and fall 1962
Whinchat	Saxicola rubetra	Afrotropical-Palearctic	Afrotropical-Palearctic	larvae or nymph(immuture)	Muscicapidae	31.33	29.75		Northern Africa	Egypt	60	NA	Autumn	1962,fall	1962	21	NA	21					8	22	Ticks (Ixodidae) on migrating birds in Egypt, spring and fall 1962
Common Redstart	Phoenicurus phoenicurus	Afrotropical-Palearctic	Afrotropical-Palearctic	larvae or nymph(immuture)	Muscicapidae	31.33	29.75		Northern Africa	Egypt	617	NA	Autumn	1962,fall	1962	124	NA	124					NA	142	Ticks (Ixodidae) on migrating birds in Egypt, spring and fall 1962
Common Nightingale	Luscinia megarhynchos	Afrotropical-Palearctic	Afrotropical-Palearctic	larvae or nymph(immuture)	Muscicapidae	31.33	29.75		Northern Africa	Egypt	22	NA	Autumn	1962,fall	1962	5	NA	5					NA	5	Ticks (Ixodidae) on migrating birds in Egypt, spring and fall 1962
Thrush Nightingale	Luscinia luscinia	Afrotropical-Palearctic	Afrotropical-Palearctic	larvae or nymph(immuture)	Muscicapidae	31.33	29.75		Northern Africa	Egypt	371	NA	Autumn	1962,fall	1962	37	NA	37					NA	56	Ticks (Ixodidae) on migrating birds in Egypt, spring and fall 1962
Common Whitethroat	Curruca communis	Afrotropical-Palearctic	Afrotropical-Palearctic	larvae or nymph(immuture)	Sylviidae	31.33	29.75		Northern Africa	Egypt	406	NA	Autumn	1962,fall	1962	9	NA	9					NA	11	Ticks (Ixodidae) on migrating birds in Egypt, spring and fall 1962
Lesser Whitethroat	Curruca curruca	Afrotropical-Palearctic	Afrotropical-Palearctic	larvae or nymph(immuture)	Sylviidae	31.33	29.75		Northern Africa	Egypt	532	NA	Autumn	1962,fall	1962	14	NA	14					NA	18	Ticks (Ixodidae) on migrating birds in Egypt, spring and fall 1962
Willow Warbler	Phylloscopus trochilus	Afrotropical-Palearctic	Afrotropical-Palearctic	larvae or nymph(immuture)	Phylloscopidae	31.33	29.75		Northern Africa	Egypt	950	NA	Autumn	1962,fall	1962	31	NA	31					NA	47	Ticks (Ixodidae) on migrating birds in Egypt, spring and fall 1962
Spotted Flycatcher	Muscicapa striata	Afrotropical-Palearctic	Afrotropical-Palearctic	larvae or nymph(immuture)	Muscicapidae	31.33	29.75		Northern Africa	Egypt	313	NA	Autumn	1962,fall	1962	20	NA	20					NA	29	Ticks (Ixodidae) on migrating birds in Egypt, spring and fall 1962
Tree Pipit	Anthus trivialis	Afrotropical-Palearctic	Afrotropical-Palearctic	larvae or nymph(immuture)	Motacillidae	31.33	29.75		Northern Africa	Egypt	22	NA	Autumn	1962,fall	1962	34	NA	34					NA	36	Ticks (Ixodidae) on migrating birds in Egypt, spring and fall 1962
Red-backed Shrike	Lanius collurio	Afrotropical-Palearctic	Afrotropical-Palearctic	2larvae 16nymph	Laniidae	31.33	29.75		Northern Africa	Egypt	394	NA	Autumn	1962,fall	1962	7	NA	7					NA	8	Ticks (Ixodidae) on migrating birds in Egypt, spring and fall 1962
Willow Warbler	Phylloscopus trochilus	Afrotropical-Palearctic	Afrotropical-Palearctic	larvae	Phylloscopidae	35.17	33.37		Western Asia	Cyprus	295	10	Autumn	1967,fall	1967	13	10	13					10	13	Ticks (Ixodoidea) on migrating birds in Cyprus, fall 1967 and spring 1968, and epidemiological considerations
Western Yellow Wagtail	Motacilla flava	Afrotropical-Palearctic	Afrotropical-Palearctic	2larvae1nymph	Motacillidae	35.17	33.37		Western Asia	Cyprus	210	3	Autumn	1967,fall	1967	3	3	3					3	3	Ticks (Ixodoidea) on migrating birds in Cyprus, fall 1967 and spring 1968, and epidemiological considerations
Common Redstart	Phoenicurus phoenicurus	Afrotropical-Palearctic	Afrotropical-Palearctic	nymph	Muscicapidae	35.17	33.37		Western Asia	Cyprus	58	4	Autumn	1967,fall	1967	5	4	5					4	5	Ticks (Ixodoidea) on migrating birds in Cyprus, fall 1967 and spring 1968, and epidemiological considerations
European Robin	Erithacus rubecula	Intra-Palearctic	Afrotropical-Palearctic	nymph	Muscicapidae	35.17	33.37		Western Asia	Cyprus	138	5	Autumn	1967,fall	1967	9	5	9					5	9	Ticks (Ixodoidea) on migrating birds in Cyprus, fall 1967 and spring 1968, and epidemiological considerations
Eurasian Blackcap	Sylvia atricapilla	Intra-Palearctic	Afrotropical-Palearctic	nymph	Sylviidae	35.17	33.37		Western Asia	Cyprus	255	1	Autumn	1967,fall	1967	1	1	1					1	1	Ticks (Ixodoidea) on migrating birds in Cyprus, fall 1967 and spring 1968, and epidemiological considerations
White Wagtail	Motacilla alba	Intra-Palearctic	Afrotropical-Palearctic	4larvae9nypms	Motacillidae	35.17	33.37		Western Asia	Cyprus	187	8	Autumn	1967,fall	1967	13	8	13					8	13	Ticks (Ixodoidea) on migrating birds in Cyprus, fall 1967 and spring 1968, and epidemiological considerations
Spotted Flycatcher	Muscicapa striata	Afrotropical-Palearctic	Afrotropical-Palearctic	larvae	Muscicapidae	35.17	33.37		Western Asia	Cyprus	42	1	Autumn	1967,fall	1967	2	1	2					1	2	Ticks (Ixodoidea) on migrating birds in Cyprus, fall 1967 and spring 1968, and epidemiological considerations
Common Chiffchaff	Phylloscopus collybita	Intra-Palearctic	Afrotropical-Palearctic	larvae	Phylloscopidae	35.17	33.37		Western Asia	Cyprus	41	2	Autumn	1967,fall	1967	2	2	2					2	2	Ticks (Ixodoidea) on migrating birds in Cyprus, fall 1967 and spring 1968, and epidemiological considerations
Spanish Sparrow	Passer hispaniolensis	Intra-Palearctic	Afrotropical-Palearctic	larvae	Passeridae	35.17	33.37		Western Asia	Cyprus	35	1	Autumn	1967,fall	1967	1	1	1					1	1	Ticks (Ixodoidea) on migrating birds in Cyprus, fall 1967 and spring 1968, and epidemiological considerations
Common Stonechat	Saxicola torquatus	Intra-Palearctic	Afrotropical-Palearctic	6larvae5nymph	Muscicapidae	35.17	33.37		Western Asia	Cyprus	27	9	Autumn	1967,fall	1967	11	9	11					9	11	Ticks (Ixodoidea) on migrating birds in Cyprus, fall 1967 and spring 1968, and epidemiological considerations
Marsh Warbler	Acrocephalus palustris	Afrotropical-Palearctic	Afrotropical-Palearctic	nymph	Acrocephalidae	35.17	33.37		Western Asia	Cyprus	24	2	Autumn	1967,fall	1967	2	2	2					2	2	Ticks (Ixodoidea) on migrating birds in Cyprus, fall 1967 and spring 1968, and epidemiological considerations
Lesser Whitethroat	Curruca curruca	Afrotropical-Palearctic	Afrotropical-Palearctic	larvae	Sylviidae	35.17	33.37		Western Asia	Cyprus	20	1	Autumn	1967,fall	1967	1	1	1					1	1	Ticks (Ixodoidea) on migrating birds in Cyprus, fall 1967 and spring 1968, and epidemiological considerations
Thrush Nightingale	Luscinia luscinia	Afrotropical-Palearctic	Afrotropical-Palearctic	larvae	Muscicapidae	35.17	33.37		Western Asia	Cyprus	17	1	Autumn	1967,fall	1967	1	1	1					1	1	Ticks (Ixodoidea) on migrating birds in Cyprus, fall 1967 and spring 1968, and epidemiological considerations
Song Thrush	Turdus philomelos	Intra-Palearctic	Afrotropical-Palearctic	2n1l	Turdidae	35.17	33.37		Western Asia	Cyprus	15	3	Autumn	1967,fall	1967	3	3	3					3	3	Ticks (Ixodoidea) on migrating birds in Cyprus, fall 1967 and spring 1968, and epidemiological considerations
Finsch's Wheatear	Oenanthe finschii	Intra-Palearctic	Afrotropical-Palearctic	22larvae,1nymph	Muscicapidae	35.17	33.37		Western Asia	Cyprus	14	11	Autumn	1967,fall	1967	23	11	23					11	23	Ticks (Ixodoidea) on migrating birds in Cyprus, fall 1967 and spring 1968, and epidemiological considerations
European Turtle-dove	Streptopelia turtur	Afrotropical-Palearctic	Afrotropical-Palearctic	larvae	Columbidae	35.17	33.37		Western Asia	Cyprus	14	1	Autumn	1967,fall	1967	2	1	2					1	2	Ticks (Ixodoidea) on migrating birds in Cyprus, fall 1967 and spring 1968, and epidemiological considerations
Great Reed-warbler	Acrocephalus arundinaceus	Afrotropical-Palearctic	Afrotropical-Palearctic	larvae	Acrocephalidae	35.17	33.37		Western Asia	Cyprus	14	1	Autumn	1967,fall	1967	1	1	1					1	1	Ticks (Ixodoidea) on migrating birds in Cyprus, fall 1967 and spring 1968, and epidemiological considerations
Whinchat	Saxicola rubetra	Afrotropical-Palearctic	Afrotropical-Palearctic	nymph	Muscicapidae	35.17	33.37		Western Asia	Cyprus	7	3	Autumn	1967,fall	1967	5	3	5					3	5	Ticks (Ixodoidea) on migrating birds in Cyprus, fall 1967 and spring 1968, and epidemiological considerations
Common Chaffinch	Fringilla coelebs	Intra-Palearctic	Afrotropical-Palearctic	1larvae1nymph	Fringillidae	35.17	33.37		Western Asia	Cyprus	7	2	Autumn	1967,fall	1967	2	2	2					2	2	Ticks (Ixodoidea) on migrating birds in Cyprus, fall 1967 and spring 1968, and epidemiological considerations
Black Redstart	Phoenicurus ochruros	Intra-Palearctic	Afrotropical-Palearctic	nymph	Muscicapidae	35.17	33.37		Western Asia	Cyprus	7	1	Autumn	1967,fall	1967	1	1	1					1	1	Ticks (Ixodoidea) on migrating birds in Cyprus, fall 1967 and spring 1968, and epidemiological considerations
Tree Pipit	Anthus trivialis	Afrotropical-Palearctic	Afrotropical-Palearctic	1larvae 1nymph	Motacillidae	35.17	33.37		Western Asia	Cyprus	6	2	Autumn	1967,fall	1967	2	2	2					2	2	Ticks (Ixodoidea) on migrating birds in Cyprus, fall 1967 and spring 1968, and epidemiological considerations
Water Pipit	Anthus spinoletta	Intra-Palearctic	Afrotropical-Palearctic	larvae	Motacillidae	35.17	33.37		Western Asia	Cyprus	5	1	Autumn	1967,fall	1967	1	1	1					1	1	Ticks (Ixodoidea) on migrating birds in Cyprus, fall 1967 and spring 1968, and epidemiological considerations
Eurasian Scops-owl	Otus scops	Afrotropical-Palearctic	Afrotropical-Palearctic	2larvae,5nymph	Strigidae	35.17	33.37		Western Asia	Cyprus	4	4	Autumn	1967,fall	1967	7	4	7					4	7	Ticks (Ixodoidea) on migrating birds in Cyprus, fall 1967 and spring 1968, and epidemiological considerations
Eurasian Wryneck	Jynx torquilla	Afrotropical-Palearctic	Afrotropical-Palearctic	larvae	Picidae	35.17	33.37		Western Asia	Cyprus	3	1	Autumn	1967,fall	1967	2	1	2					1	2	Ticks (Ixodoidea) on migrating birds in Cyprus, fall 1967 and spring 1968, and epidemiological considerations
Corn Bunting	Emberiza calandra	Intra-Palearctic	Afrotropical-Palearctic	larvae	Emberizidae	35.17	33.37		Western Asia	Cyprus	2	1	Autumn	1967,fall	1967	3	1	3					1	3	Ticks (Ixodoidea) on migrating birds in Cyprus, fall 1967 and spring 1968, and epidemiological considerations
Eurasian Blackbird	Turdus merula	Intra-Palearctic	Afrotropical-Palearctic	nymph	Turdidae	35.17	33.37		Western Asia	Cyprus	1	1	Autumn	1967,fall	1967	1	1	1					1	1	Ticks (Ixodoidea) on migrating birds in Cyprus, fall 1967 and spring 1968, and epidemiological considerations
Crested lark	Galerida cristata	Intra-Palearctic	Afrotropical-Palearctic	1n2l	Alaudidae	35.17	33.37		Western Asia	Cyprus	22	2	Autumn	1967,fall	1967	3	2	3					2	3	Ticks (Ixodoidea) on migrating birds in Cyprus, fall 1967 and spring 1968, and epidemiological considerations
European Greenfinch	Chloris chloris	Intra-Palearctic	Afrotropical-Palearctic	6n2l	Fringillidae	35.17	33.37		Western Asia	Cyprus	205	8	Autumn	1967,fall	1967	8	8	8					8	8	Ticks (Ixodoidea) on migrating birds in Cyprus, fall 1967 and spring 1968, and epidemiological considerations
Common Kestrel	Falco tinnunculus	Intra-Palearctic	Afrotropical-Palearctic	8larvae28nymph	Falconidae	35.17	33.37		Western Asia	Cyprus	33	7	Spring	spring 1968	1968	36			7	36			7	36	Ticks (Ixodoidea) on migrating birds in Cyprus, fall 1967 and spring 1968, and epidemiological considerations
Common Cuckoo	Cuculus canorus	Afrotropical-Palearctic	Afrotropical-Palearctic	nymph	Cuculidae	35.17	33.37		Western Asia	Cyprus	58	1	Spring	spring 1968	1968	1			1	1			1	1	Ticks (Ixodoidea) on migrating birds in Cyprus, fall 1967 and spring 1968, and epidemiological considerations
Eurasian Scops-owl	Otus scops	Afrotropical-Palearctic	Afrotropical-Palearctic	2larvae16nymph	Strigidae	35.17	33.37		Western Asia	Cyprus	109	7	Spring	spring 1968	1968	18			7	18			7	18	Ticks (Ixodoidea) on migrating birds in Cyprus, fall 1967 and spring 1968, and epidemiological considerations
Common Hoopoe	Upupa epops	Afrotropical-Palearctic	Afrotropical-Palearctic	nymph	Upupidae	35.17	33.37		Western Asia	Cyprus	335	1	Spring	spring 1968	1968	1			1	1			1	1	Ticks (Ixodoidea) on migrating birds in Cyprus, fall 1967 and spring 1968, and epidemiological considerations
Crested lark	Galerida cristata	Intra-Palearctic	Afrotropical-Palearctic	3nymph4larva	Alaudidae	35.17	33.37		Western Asia	Cyprus	13	3	Spring	spring 1968	1968	7			3	7			3	7	Ticks (Ixodoidea) on migrating birds in Cyprus, fall 1967 and spring 1968, and epidemiological considerations
Tree Pipit	Anthus trivialis	Afrotropical-Palearctic	Afrotropical-Palearctic	2larvae 7nymph	Motacillidae	35.17	33.37		Western Asia	Cyprus	43	7	Spring	spring 1968	1968	9			7	9			7	9	Ticks (Ixodoidea) on migrating birds in Cyprus, fall 1967 and spring 1968, and epidemiological considerations
Red-throated Pipit	Anthus cervinus	Afrotropical-Palearctic	Afrotropical-Palearctic	1larvae 2nymph	Motacillidae	35.17	33.37		Western Asia	Cyprus	15	2	Spring	spring 1968	1968	3			2	3			2	3	Ticks (Ixodoidea) on migrating birds in Cyprus, fall 1967 and spring 1968, and epidemiological considerations
Red-backed Shrike	Lanius collurio	Afrotropical-Palearctic	Afrotropical-Palearctic	2larvae 16nymph	Laniidae	35.17	33.37		Western Asia	Cyprus	467	6	Spring	spring 1968	1968	18			6	18			6	18	Ticks (Ixodoidea) on migrating birds in Cyprus, fall 1967 and spring 1968, and epidemiological considerations
Olivaceous Warbler	Iduna pallida	Afrotropical-Palearctic	Afrotropical-Palearctic	larvae	Acrocephalidae	35.17	33.37		Western Asia	Cyprus	37	2	Spring	spring 1968	1968	2			2	2			2	2	Ticks (Ixodoidea) on migrating birds in Cyprus, fall 1967 and spring 1968, and epidemiological considerations
Barred Warbler	Curruca nisoria	Afrotropical-Palearctic	Afrotropical-Palearctic	nymph	Sylviidae	35.17	33.37		Western Asia	Cyprus	51	1	Spring	spring 1968	1968	1			1	1			1	1	Ticks (Ixodoidea) on migrating birds in Cyprus, fall 1967 and spring 1968, and epidemiological considerations
Western Orphean Warbler	Curruca hortensis	Afrotropical-Palearctic	Afrotropical-Palearctic	larvae	Sylviidae	35.17	33.37		Western Asia	Cyprus	1031	2	Spring	spring 1968	1968	2			2	2			2	2	Ticks (Ixodoidea) on migrating birds in Cyprus, fall 1967 and spring 1968, and epidemiological considerations
Eurasian Blackcap	Sylvia atricapilla	Intra-Palearctic	Afrotropical-Palearctic	2larvae 12nymph	Sylviidae	35.17	33.37		Western Asia	Cyprus	3946	13	Spring	spring 1968	1968	14			13	14			13	14	Ticks (Ixodoidea) on migrating birds in Cyprus, fall 1967 and spring 1968, and epidemiological considerations
Common Whitethroat	Curruca communis	Afrotropical-Palearctic	Afrotropical-Palearctic	nymph	Sylviidae	35.17	33.37		Western Asia	Cyprus	676	2	Spring	spring 1968	1968	3			2	3			2	3	Ticks (Ixodoidea) on migrating birds in Cyprus, fall 1967 and spring 1968, and epidemiological considerations
Lesser Whitethroat	Curruca curruca	Afrotropical-Palearctic	Afrotropical-Palearctic	1larvae 4nymph	Sylviidae	35.17	33.37		Western Asia	Cyprus	5372	3	Spring	spring 1968	1968	5			3	5			3	5	Ticks (Ixodoidea) on migrating birds in Cyprus, fall 1967 and spring 1968, and epidemiological considerations
Cyprus Warbler	Curruca melanothorax	Intra-Palearctic	Afrotropical-Palearctic	nymph	Sylviidae	35.17	33.37		Western Asia	Cyprus	101	2	Spring	spring 1968	1968	5			2	5			2	5	Ticks (Ixodoidea) on migrating birds in Cyprus, fall 1967 and spring 1968, and epidemiological considerations
Willow Warbler	Phylloscopus trochilus	Afrotropical-Palearctic	Afrotropical-Palearctic	nymph	Phylloscopidae	35.17	33.37		Western Asia	Cyprus	673	1	Spring	spring 1968	1968	1			1	1			1	1	Ticks (Ixodoidea) on migrating birds in Cyprus, fall 1967 and spring 1968, and epidemiological considerations
Common Chiffchaff	Phylloscopus collybita	Intra-Palearctic	Afrotropical-Palearctic	larvae	Phylloscopidae	35.17	33.37		Western Asia	Cyprus	3606	1	Spring	spring 1968	1968	1			1	1			1	1	Ticks (Ixodoidea) on migrating birds in Cyprus, fall 1967 and spring 1968, and epidemiological considerations
Collared Flycatcher	Ficedula albicollis	Afrotropical-Palearctic	Afrotropical-Palearctic	larvae or nymph	Muscicapidae	35.17	33.37		Western Asia	Cyprus	187	1	Spring	spring 1968	1968	1			1	1			1	1	Ticks (Ixodoidea) on migrating birds in Cyprus, fall 1967 and spring 1968, and epidemiological considerations
Common Stonechat	Saxicola torquatus	Intra-Palearctic	Afrotropical-Palearctic	3larvae17nymph	Muscicapidae	35.17	33.37		Western Asia	Cyprus	75	3	Spring	spring 1968	1968	20			3	20			3	20	Ticks (Ixodoidea) on migrating birds in Cyprus, fall 1967 and spring 1968, and epidemiological considerations
Northern Wheatear	Oenanthe oenanthe	Afrotropical-Palearctic	Afrotropical-Palearctic	2larvae 4nymph	Muscicapidae	35.17	33.37		Western Asia	Cyprus	481	5	Spring	spring 1968	1968	6			5	6			5	6	Ticks (Ixodoidea) on migrating birds in Cyprus, fall 1967 and spring 1968, and epidemiological considerations
Pied Wheatear	Oenanthe pleschanka	Afrotropical-Palearctic	Afrotropical-Palearctic	14larvae,23nymph	Muscicapidae	35.17	33.37		Western Asia	Cyprus	284	18	Spring	spring 1968	1968	37			18	37			18	37	Ticks (Ixodoidea) on migrating birds in Cyprus, fall 1967 and spring 1968, and epidemiological considerations
Black-eared Wheatear	Oenanthe hispanica	Afrotropical-Palearctic	Afrotropical-Palearctic	4larvae 2nymph	Muscicapidae	35.17	33.37		Western Asia	Cyprus	94	3	Spring	spring 1968	1968	6			3	6			3	6	Ticks (Ixodoidea) on migrating birds in Cyprus, fall 1967 and spring 1968, and epidemiological considerations
Rock Thrush	Monticola saxatilis	Afrotropical-Palearctic	Afrotropical-Palearctic	1larvae 9nymph	Muscicapidae	35.17	33.37		Western Asia	Cyprus	11	5	Spring	spring 1968	1968	10			5	10			5	10	Ticks (Ixodoidea) on migrating birds in Cyprus, fall 1967 and spring 1968, and epidemiological considerations
Blue Rock-thrush	Monticola solitarius	Intra-Palearctic	Afrotropical-Palearctic	larvae	Muscicapidae	35.17	33.37		Western Asia	Cyprus	18	2	Spring	spring 1968	1968	2			2	2			2	2	Ticks (Ixodoidea) on migrating birds in Cyprus, fall 1967 and spring 1968, and epidemiological considerations
Common Redstart	Phoenicurus phoenicurus	Afrotropical-Palearctic	Afrotropical-Palearctic	2larvae 13nymph	Muscicapidae	35.17	33.37		Western Asia	Cyprus	1165	12	Spring	spring 1968	1968	15			12	15			12	15	Ticks (Ixodoidea) on migrating birds in Cyprus, fall 1967 and spring 1968, and epidemiological considerations
European Robin	Erithacus rubecula	Intra-Palearctic	Afrotropical-Palearctic	nymph	Muscicapidae	35.17	33.37		Western Asia	Cyprus	373	2	Spring	spring 1968	1968	8			2	8			2	8	Ticks (Ixodoidea) on migrating birds in Cyprus, fall 1967 and spring 1968, and epidemiological considerations
Common Nightingale	Luscinia megarhynchos	Afrotropical-Palearctic	Afrotropical-Palearctic	larvae	Muscicapidae	35.17	33.37		Western Asia	Cyprus	112	2	Spring	spring 1968	1968	2			2	2			2	2	Ticks (Ixodoidea) on migrating birds in Cyprus, fall 1967 and spring 1968, and epidemiological considerations
Eurasian Blackbird	Turdus merula	Intra-Palearctic	Afrotropical-Palearctic	2larvae 6nymph	Turdidae	35.17	33.37		Western Asia	Cyprus	7	3	Spring	spring 1968	1968	8			3	8			3	8	Ticks (Ixodoidea) on migrating birds in Cyprus, fall 1967 and spring 1968, and epidemiological considerations
Song Thrush	Turdus philomelos	Intra-Palearctic	Afrotropical-Palearctic	156larvae,347nymph	Turdidae	35.17	33.37		Western Asia	Cyprus	244	40	Spring	spring 1968	1968	503			40	503			40	503	Ticks (Ixodoidea) on migrating birds in Cyprus, fall 1967 and spring 1968, and epidemiological considerations
Corn Bunting	Emberiza calandra	Intra-Palearctic	Afrotropical-Palearctic	larvae	Emberizidae	35.17	33.37		Western Asia	Cyprus	71	1	Spring	spring 1968	1968	3			1	3			1	3	Ticks (Ixodoidea) on migrating birds in Cyprus, fall 1967 and spring 1968, and epidemiological considerations
Cretzschmar's Bunting	Emberiza caesia	Intra-Palearctic	Afrotropical-Palearctic	larvae	Emberizidae	35.17	33.37		Western Asia	Cyprus	41	1	Spring	spring 1968	1968	1			1	1			1	1	Ticks (Ixodoidea) on migrating birds in Cyprus, fall 1967 and spring 1968, and epidemiological considerations
Common Chaffinch	Fringilla coelebs	Intra-Palearctic	Afrotropical-Palearctic	nymph	Fringillidae	35.17	33.37		Western Asia	Cyprus	3	1	Spring	spring 1968	1968	1			1	1			1	1	Ticks (Ixodoidea) on migrating birds in Cyprus, fall 1967 and spring 1968, and epidemiological considerations
European Greenfinch	Chloris chloris	Intra-Palearctic	Afrotropical-Palearctic	nymph	Fringillidae	35.17	33.37		Western Asia	Cyprus	2	1	Spring	spring 1968	1968	1			1	1			1	1	Ticks (Ixodoidea) on migrating birds in Cyprus, fall 1967 and spring 1968, and epidemiological considerations
European Goldfinch	Carduelis carduelis	Intra-Palearctic	Afrotropical-Palearctic		Fringillidae	35.17	33.37		Western Asia	Cyprus	54	1	Spring	spring 1968	1968	1			1	1			1	1	Ticks (Ixodoidea) on migrating birds in Cyprus, fall 1967 and spring 1968, and epidemiological considerations
Olivaceous Warbler	Iduna pallida	Afrotropical-Palearctic	Afrotropical-Palearctic	nymph	Acrocephalidae	40.595	23.205	were Loutra Volvis, 40.65′ N, 23.41′ E, 53 m a.s.l.; Platia Volvis, 40.62′ N, 23.34′ E, 517 m a.s.l.; Nea Agathoupoli Pierias, 40.46′ N, 22.58′ E, 2 m a.s.l., and Dasos Apollonias, 40.65′ N, 23.49′ E,	Southern Europe	Greece	NA	1	Spring	2013.6	2013	1	1	1					1	1	Ticks and tick-borne pathogens in wild birds in Greece
Eurasian Blackbird	Turdus merula	Intra-Palearctic	Afrotropical-Palearctic	larvae	Turdidae	40.595	23.205	were Loutra Volvis, 40.65′ N, 23.41′ E, 53 m a.s.l.; Platia Volvis, 40.62′ N, 23.34′ E, 517 m a.s.l.; Nea Agathoupoli Pierias, 40.46′ N, 22.58′ E, 2 m a.s.l., and Dasos Apollonias, 40.65′ N, 23.49′ E,	Southern Europe	Greece	NA	0	Spring	2013.6	2013	0							1	2	Ticks and tick-borne pathogens in wild birds in Greece
Common Nightingale	Luscinia megarhynchos	Afrotropical-Palearctic	Afrotropical-Palearctic	larvae	Muscicapidae	40.595	23.205	were Loutra Volvis, 40.65′ N, 23.41′ E, 53 m a.s.l.; Platia Volvis, 40.62′ N, 23.34′ E, 517 m a.s.l.; Nea Agathoupoli Pierias, 40.46′ N, 22.58′ E, 2 m a.s.l., and Dasos Apollonias, 40.65′ N, 23.49′ E,	Southern Europe	Greece	NA	0	Spring	2013.6	2013	0							1	1	Ticks and tick-borne pathogens in wild birds in Greece
Common Starling	Sturnus vulgaris	Intra-Palearctic	Afrotropical-Palearctic	larvae or nymph(immuture)	Sturnidae	31.33	29.75	Egyptian coastal areas between Port Said and Mersa Matruh; a few were shot near Cairo.	Northern Africa	Egypt	6	0	Spring	1959	1959	0							1	1	Ticks from European-Asiatic birds migrating through Egypt into Africa
Eurasian Golden Oriole	Oriolus oriolus	Afrotropical-Palearctic	Afrotropical-Palearctic	larvae or nymph(immuture)	Oriolidae	31.33	29.75	Egyptian coastal areas between Port Said and Mersa Matruh; a few were shot near Cairo.	Northern Africa	Egypt	102	1	Spring	1959	1959	1	1	1					3	3	Ticks from European-Asiatic birds migrating through Egypt into Africa
European Goldfinch	Carduelis carduelis	Intra-Palearctic	Afrotropical-Palearctic	larvae or nymph(immuture)	Fringillidae	31.33	29.75	Egyptian coastal areas between Port Said and Mersa Matruh; a few were shot near Cairo.	Northern Africa	Egypt	11	0	Spring	1959	1959	0							1	1	Ticks from European-Asiatic birds migrating through Egypt into Africa
European Greenfinch	Chloris chloris	Intra-Palearctic	Afrotropical-Palearctic	larvae or nymph(immuture)	Fringillidae	31.33	29.75	Egyptian coastal areas between Port Said and Mersa Matruh; a few were shot near Cairo.	Northern Africa	Egypt	35	0	Spring	1959	1959	0							1	1	Ticks from European-Asiatic birds migrating through Egypt into Africa
Cretzschmar's Bunting	Emberiza caesia	Intra-Palearctic	Afrotropical-Palearctic	larvae or nymph(immuture)	Emberizidae	31.33	29.75	Egyptian coastal areas between Port Said and Mersa Matruh; a few were shot near Cairo.	Northern Africa	Egypt	3	0	Spring	1959	1959	0							3	29	Ticks from European-Asiatic birds migrating through Egypt into Africa
Ortolan Bunting	Emberiza hortulana	Afrotropical-Palearctic	Afrotropical-Palearctic	larvae or nymph(immuture)	Emberizidae	31.33	29.75	Egyptian coastal areas between Port Said and Mersa Matruh; a few were shot near Cairo.	Northern Africa	Egypt	2	0	Spring	1959	1959	0							2	3	Ticks from European-Asiatic birds migrating through Egypt into Africa
Tawny Pipit	Anthus campestris	Afrotropical-Palearctic	Afrotropical-Palearctic	larvae or nymph(immuture)	Motacillidae	31.33	29.75	Egyptian coastal areas between Port Said and Mersa Matruh; a few were shot near Cairo.	Northern Africa	Egypt	3	0	Spring	1959	1959	0							3	9	Ticks from European-Asiatic birds migrating through Egypt into Africa
Tree Pipit	Anthus trivialis	Afrotropical-Palearctic	Afrotropical-Palearctic	larvae or nymph(immuture)	Motacillidae	31.33	29.75	Egyptian coastal areas between Port Said and Mersa Matruh; a few were shot near Cairo.	Northern Africa	Egypt	30	NA	Spring	1959	1959	13	NA	13					NA	19	Ticks from European-Asiatic birds migrating through Egypt into Africa
Spotted Flycatcher	Muscicapa striata	Afrotropical-Palearctic	Afrotropical-Palearctic	larvae or nymph(immuture)	Muscicapidae	31.33	29.75	Egyptian coastal areas between Port Said and Mersa Matruh; a few were shot near Cairo.	Northern Africa	Egypt	99	0	Spring	1959	1959	0							NA	6	Ticks from European-Asiatic birds migrating through Egypt into Africa
Willow Warbler	Phylloscopus trochilus	Afrotropical-Palearctic	Afrotropical-Palearctic	larvae or nymph(immuture)	Phylloscopidae	31.33	29.75	Egyptian coastal areas between Port Said and Mersa Matruh; a few were shot near Cairo.	Northern Africa	Egypt	1127	0	Spring	1959	1959	0							NA	118	Ticks from European-Asiatic birds migrating through Egypt into Africa
Common Chiffchaff	Phylloscopus collybita	Intra-Palearctic	Afrotropical-Palearctic	larvae or nymph(immuture)	Phylloscopidae	31.33	29.75	Egyptian coastal areas between Port Said and Mersa Matruh; a few were shot near Cairo.	Northern Africa	Egypt	1	0	Spring	1959	1959	0							1	1	Ticks from European-Asiatic birds migrating through Egypt into Africa
Common Whitethroat	Curruca communis	Afrotropical-Palearctic	Afrotropical-Palearctic	larvae or nymph(immuture)	Sylviidae	31.33	29.75	Egyptian coastal areas between Port Said and Mersa Matruh; a few were shot near Cairo.	Northern Africa	Egypt	227	0	Spring	1959	1959	0							1	1	Ticks from European-Asiatic birds migrating through Egypt into Africa
Rock Thrush	Monticola saxatilis	Afrotropical-Palearctic	Afrotropical-Palearctic	larvae or nymph(immuture)	Muscicapidae	31.33	29.75	Egyptian coastal areas between Port Said and Mersa Matruh; a few were shot near Cairo.	Northern Africa	Egypt	2	1	Spring	1959	1959	10	1	10					1	10	Ticks from European-Asiatic birds migrating through Egypt into Africa
Northern Wheatear	Oenanthe oenanthe	Afrotropical-Palearctic	Afrotropical-Palearctic	larvae or nymph(immuture)	Muscicapidae	31.33	29.75	Egyptian coastal areas between Port Said and Mersa Matruh; a few were shot near Cairo.	Northern Africa	Egypt	112	0	Spring	1959	1959	0							NA	10	Ticks from European-Asiatic birds migrating through Egypt into Africa
Whinchat	Saxicola rubetra	Afrotropical-Palearctic	Afrotropical-Palearctic	larvae or nymph(immuture)	Muscicapidae	31.33	29.75	Egyptian coastal areas between Port Said and Mersa Matruh; a few were shot near Cairo.	Northern Africa	Egypt	217	0	Spring	1959	1959	0							NA	12	Ticks from European-Asiatic birds migrating through Egypt into Africa
Common Redstart	Phoenicurus phoenicurus	Afrotropical-Palearctic	Afrotropical-Palearctic	larvae or nymph(immuture)	Muscicapidae	31.33	29.75	Egyptian coastal areas between Port Said and Mersa Matruh; a few were shot near Cairo.	Northern Africa	Egypt	322	NA	Spring	1959	1959	13	NA	13					NA	35	Ticks from European-Asiatic birds migrating through Egypt into Africa
Thrush Nightingale	Luscinia luscinia	Afrotropical-Palearctic	Afrotropical-Palearctic	larvae or nymph(immuture)	Muscicapidae	31.33	29.75	Egyptian coastal areas between Port Said and Mersa Matruh; a few were shot near Cairo.	Northern Africa	Egypt	NA	NA	Spring	1959	1959	2	NA	2					NA	2	Ticks from European-Asiatic birds migrating through Egypt into Africa
Common Nightingale	Luscinia megarhynchos	Afrotropical-Palearctic	Afrotropical-Palearctic	larvae or nymph(immuture)	Muscicapidae	31.33	29.75	Egyptian coastal areas between Port Said and Mersa Matruh; a few were shot near Cairo.	Northern Africa	Egypt	NA	1	Spring	1959	1959	1	1	1					1	1	Ticks from European-Asiatic birds migrating through Egypt into Africa
European Bee-eater	Merops apiaster	Afrotropical-Palearctic	Afrotropical-Palearctic	larvae or nymph(immuture)	Meropidae	31.33	29.75	Egyptian coastal areas between Port Said and Mersa Matruh; a few were shot near Cairo.	Northern Africa	Egypt	4	1	Spring	1959	1959	1	1	1					1	1	Ticks from European-Asiatic birds migrating through Egypt into Africa
European Roller	Coracias garrulus	Afrotropical-Palearctic	Afrotropical-Palearctic	larvae or nymph(immuture)	Coraciidae	31.33	29.75	Egyptian coastal areas between Port Said and Mersa Matruh; a few were shot near Cairo.	Northern Africa	Egypt	36	1	Spring	1959	1959	1	1	1					1	1	Ticks from European-Asiatic birds migrating through Egypt into Africa
Eurasian Wryneck	Jynx torquilla	Afrotropical-Palearctic	Afrotropical-Palearctic	larvae or nymph(immuture)	Picidae	31.33	29.75	Egyptian coastal areas between Port Said and Mersa Matruh; a few were shot near Cairo.	Northern Africa	Egypt	12	0	Spring	1959	1959	0							NA	3	Ticks from European-Asiatic birds migrating through Egypt into Africa
Common Cuckoo	Cuculus canorus	Afrotropical-Palearctic	Afrotropical-Palearctic	larvae or nymph(immuture)	Cuculidae	31.33	29.75	Egyptian coastal areas between Port Said and Mersa Matruh; a few were shot near Cairo.	Northern Africa	Egypt	20	0	Spring	1959	1959	0							1	1	Ticks from European-Asiatic birds migrating through Egypt into Africa
Common Quail	Coturnix coturnix	Afrotropical-Palearctic	Afrotropical-Palearctic	larvae or nymph(immuture)	Phasianidae	31.33	29.75	Egyptian coastal areas between Port Said and Mersa Matruh; a few were shot near Cairo.	Northern Africa	Egypt	4431	NA	Spring	1959	1959	30	NA	30					NA	51	Ticks from European-Asiatic birds migrating through Egypt into Africa	NOTE"Many detaching ticks were eatten by this bird spp"
Isabelline Warbler	Iduna opaca	Afrotropical-Palearctic	Afrotropical-Palearctic	nymph	Acrocephalidae	36.63	-5.37	Malaga and Cadiz	Southern Europe	Spain	8	1	Spring	2011.4.23-5.15	2011	2	1	2					1	2	Ticks on northward migrating birds in southern Spain during Spring, 2011
Barn Swallow	Hirundo rustica	Afrotropical-Palearctic	Afrotropical-Palearctic	nymph	Hirundinidae	38.0167	-8.81167	Santo André Nature Reserve (38.016667,-8.81167)	Southern Europe	Portugal	NA	1	NA	2002.1-2004.12	2004	1	1	1					1	1	Ticks parasitizing wild birds in Portugal: detection of Rickettsia aeschlimannii, R. helvetica and R. massiliae
Common Reed-warbler	Acrocephalus scirpaceus	Afrotropical-Palearctic	Afrotropical-Palearctic	nymph	Acrocephalidae	38.0167	-8.81167	Santo André Nature Reserve (38.016667,-8.81167)	Southern Europe	Portugal	NA	2	NA	2002.1-2004.12	2004	2	2	2					2	2	Ticks parasitizing wild birds in Portugal: detection of Rickettsia aeschlimannii, R. helvetica and R. massiliae
Eurasian Tree Sparrow	Passer montanus	Intra-Palearctic	Afrotropical-Palearctic	nymph	Passeridae	38.0167	-8.81167	Santo André Nature Reserve (38.016667,-8.81167)	Southern Europe	Portugal	NA	2	NA	2002.1-2004.12	2004	2	2	2					2	2	Ticks parasitizing wild birds in Portugal: detection of Rickettsia aeschlimannii, R. helvetica and R. massiliae
Red Kite	Milvus milvus	Intra-Palearctic	Afrotropical-Palearctic	nymph	Accipitridae	38.0167	-8.81167	Santo André Nature Reserve (38.016667,-8.81167)	Southern Europe	Portugal	NA	1	NA	2002.1-2004.12	2004	4	1	4					1	4	Ticks parasitizing wild birds in Portugal: detection of Rickettsia aeschlimannii, R. helvetica and R. massiliae
Black Kite	Milvus migrans	Afrotropical-Palearctic	Afrotropical-Palearctic	nymph	Accipitridae	38.0167	-8.81167	Santo André Nature Reserve (38.016667,-8.81167)	Southern Europe	Portugal	NA	1	NA	2002.1-2004.12	2004	7	1	7					1	7	Ticks parasitizing wild birds in Portugal: detection of Rickettsia aeschlimannii, R. helvetica and R. massiliae
Common Kingfisher	Alcedo atthis	Intra-Palearctic	Afrotropical-Palearctic	nymph	Alcedinidae	38.0167	-8.81167	Santo André Nature Reserve (38.016667,-8.81167)	Southern Europe	Portugal	NA	2	NA	2002.1-2004.12	2004	15	2	15					2	15	Ticks parasitizing wild birds in Portugal: detection of Rickettsia aeschlimannii, R. helvetica and R. massiliae
Eurasian Blackbird	Turdus merula	Intra-Palearctic	Afrotropical-Palearctic	nymph	Turdidae	38.0167	-8.81167	Santo André Nature Reserve (38.016667,-8.81167)	Southern Europe	Portugal	NA	5	NA	2002.1-2004.12	2004	20	5	20					5	20	Ticks parasitizing wild birds in Portugal: detection of Rickettsia aeschlimannii, R. helvetica and R. massiliae
Common Stonechat	Saxicola torquatus	Intra-Palearctic	Afrotropical-Palearctic	nymph	Muscicapidae	38.0167	-8.81167	Santo André Nature Reserve (38.016667,-8.81167)	Southern Europe	Portugal	NA	6	NA	2002.1-2004.12	2004	28	6	28					6	28	Ticks parasitizing wild birds in Portugal: detection of Rickettsia aeschlimannii, R. helvetica and R. massiliae
Common Reed-warbler	Acrocephalus scirpaceus	Afrotropical-Palearctic	Afrotropical-Palearctic	nymph	Acrocephalidae	59	9.68	Akeroya, Store Faerder, Jomfruland, and Lista,Oslo	Northern Europe	Norway	less than50	1	Spring	spring (northward) migration from the middle of March or beginning of April to end of May 2003 to 2005	2005	1			1	1			1	1	Transport of ticks by migratory passerine birds to Norway
Thrush Nightingale	Luscinia luscinia	Afrotropical-Palearctic	Afrotropical-Palearctic	nymph	Muscicapidae	59	9.68	Akeroya, Store Faerder, Jomfruland, and Lista,Oslo	Northern Europe	Norway	less than50	1	Spring	spring (northward) migration from the middle of March or beginning of April to end of May 2003 to 2005	2005	2			1	2			1	2	Transport of ticks by migratory passerine birds to Norway
Garden Warbler	Sylvia borin	Afrotropical-Palearctic	Afrotropical-Palearctic	nymph	Sylviidae	59	9.68	Akeroya, Store Faerder, Jomfruland, and Lista,Oslo	Northern Europe	Norway	339	1	Spring	spring (northward) migration from the middle of March or beginning of April to end of May 2003 to 2005	2005	1			1	1			1	1	Transport of ticks by migratory passerine birds to Norway
Common Redstart	Phoenicurus phoenicurus	Afrotropical-Palearctic	Afrotropical-Palearctic	nymph	Muscicapidae	59	9.68	Akeroya, Store Faerder, Jomfruland, and Lista,Oslo	Northern Europe	Norway	207	1	Spring	spring (northward) migration from the middle of March or beginning of April to end of May 2003 to 2005	2005	1			1	1			1	1	Transport of ticks by migratory passerine birds to Norway
Common Whitethroat	Curruca communis	Afrotropical-Palearctic	Afrotropical-Palearctic	nymph	Sylviidae	59	9.68	Akeroya, Store Faerder, Jomfruland, and Lista,Oslo	Northern Europe	Norway	143	1	Spring	spring (northward) migration from the middle of March or beginning of April to end of May 2003 to 2005	2005	1			1	1			1	1	Transport of ticks by migratory passerine birds to Norway
Northern Wheatear	Oenanthe oenanthe	Afrotropical-Palearctic	Afrotropical-Palearctic	nymph	Muscicapidae	59	9.68	Akeroya, Store Faerder, Jomfruland, and Lista,Oslo	Northern Europe	Norway	107	1	Spring	spring (northward) migration from the middle of March or beginning of April to end of May 2003 to 2005	2005	1			1	1			1	1	Transport of ticks by migratory passerine birds to Norway
Black Redstart	Phoenicurus ochruros	Intra-Palearctic	Afrotropical-Palearctic	larvae or nymph(immuture)	Muscicapidae	40.9	12.95	Ponza Island	Southern Europe	Italy	29	0	Spring	2016.3-5	2016	0							NA	3	Zoonotic Pathogens in Ticks from Migratory Birds, Italy
Icterine Warbler	Hippolais icterina	Afrotropical-Palearctic	Afrotropical-Palearctic	larvae or nymph(immuture)	Acrocephalidae	40.9	12.95	Ponza Island	Southern Europe	Italy	19	0	Spring	2016.3-5	2016	0							NA	2	Zoonotic Pathogens in Ticks from Migratory Birds, Italy
Northern Wheatear	Oenanthe oenanthe	Afrotropical-Palearctic	Afrotropical-Palearctic	larvae or nymph(immuture)	Muscicapidae	40.9	12.95	Ponza Island	Southern Europe	Italy	1	0	Spring	2016.3-5	2016	0							1	1	Zoonotic Pathogens in Ticks from Migratory Birds, Italy
European Pied Flycatcher	Ficedula hypoleuca	Afrotropical-Palearctic	Afrotropical-Palearctic	larvae or nymph(immuture)	Muscicapidae	40.9	12.95	Ponza Island	Southern Europe	Italy	21	0	Spring	2016.3-5	2016	0							NA	5	Zoonotic Pathogens in Ticks from Migratory Birds, Italy
Common Redstart	Phoenicurus phoenicurus	Afrotropical-Palearctic	Afrotropical-Palearctic	larvae or nymph(immuture)	Muscicapidae	40.9	12.95	Ponza Island	Southern Europe	Italy	14	0	Spring	2016.3-5	2016	0							NA	9	Zoonotic Pathogens in Ticks from Migratory Birds, Italy
Tree Pipit	Anthus trivialis	Afrotropical-Palearctic	Afrotropical-Palearctic	larvae or nymph(immuture)	Motacillidae	40.9	12.95	Ponza Island	Southern Europe	Italy	1	0	Spring	2016.3-5	2016	0							1	2	Zoonotic Pathogens in Ticks from Migratory Birds, Italy
Whinchat	Saxicola rubetra	Afrotropical-Palearctic	Afrotropical-Palearctic	larvae or nymph(immuture)	Muscicapidae	40.9	12.95	Ponza Island	Southern Europe	Italy	38	0	Spring	2016.3-5	2016	0							NA	13	Zoonotic Pathogens in Ticks from Migratory Birds, Italy
Common Whitethroat	Curruca communis	Afrotropical-Palearctic	Afrotropical-Palearctic	larvae or nymph(immuture)	Sylviidae	40.9	12.95	Ponza Island	Southern Europe	Italy	92	0	Spring	2016.3-5	2016	0							NA	24	Zoonotic Pathogens in Ticks from Migratory Birds, Italy
Wood Warbler	Phylloscopus sibilatrix	Afrotropical-Palearctic	Afrotropical-Palearctic	larvae or nymph(immuture)	Phylloscopidae	40.9	12.95	Ponza Island	Southern Europe	Italy	1	0	Spring	2016.3-5	2016	0							1	3	Zoonotic Pathogens in Ticks from Migratory Birds, Italy
Barn Swallow	Hirundo rustica	Afrotropical-Palearctic	Afrotropical-Palearctic	larvae or nymph(immuture)	Hirundinidae	40.9	12.95	Ponza Island	Southern Europe	Italy	20	0	Spring	2017.3-5	2017	0							1	1	Zoonotic Pathogens in Ticks from Migratory Birds, Italy
Black Redstart	Phoenicurus ochruros	Intra-Palearctic	Afrotropical-Palearctic	larvae or nymph(immuture)	Muscicapidae	40.9	12.95	Ponza Island	Southern Europe	Italy	3	1	Spring	2017.3-5	2017	1			1	1			1	1	Zoonotic Pathogens in Ticks from Migratory Birds, Italy
Collared Flycatcher	Ficedula albicollis	Afrotropical-Palearctic	Afrotropical-Palearctic	larvae or nymph(immuture)	Muscicapidae	40.9	12.95	Ponza Island	Southern Europe	Italy	1	1	Spring	2017.3-5	2017	1			1	1			1	1	Zoonotic Pathogens in Ticks from Migratory Birds, Italy
Dunnock	Prunella modularis	Intra-Palearctic	Afrotropical-Palearctic	larvae or nymph(immuture)	Prunellidae	40.9	12.95	Ponza Island	Southern Europe	Italy	1	0	Spring	2017.3-5	2017	0							1	1	Zoonotic Pathogens in Ticks from Migratory Birds, Italy
European Robin	Erithacus rubecula	Intra-Palearctic	Afrotropical-Palearctic	larvae or nymph(immuture)	Muscicapidae	40.9	12.95	Ponza Island	Southern Europe	Italy	39	NA	Spring	2017.3-5	2017	10			NA	10			NA	10	Zoonotic Pathogens in Ticks from Migratory Birds, Italy
Northern Wheatear	Oenanthe oenanthe	Afrotropical-Palearctic	Afrotropical-Palearctic	larvae or nymph(immuture)	Muscicapidae	40.9	12.95	Ponza Island	Southern Europe	Italy	1	1	Spring	2017.3-5	2017	1			1	1			1	1	Zoonotic Pathogens in Ticks from Migratory Birds, Italy
Common Redstart	Phoenicurus phoenicurus	Afrotropical-Palearctic	Afrotropical-Palearctic	larvae or nymph(immuture)	Muscicapidae	40.9	12.95	Ponza Island	Southern Europe	Italy	25	NA	Spring	2017.3-5	2017	12			NA	12			NA	12	Zoonotic Pathogens in Ticks from Migratory Birds, Italy
Song thrush	Turdus philomelos	Intra-Palearctic	Afrotropical-Palearctic	larvae or nymph(immuture)	Turdidae	40.9	12.95	Ponza Island	Southern Europe	Italy	4	1	Spring	2017.3-5	2017	1			1	1			1	1	Zoonotic Pathogens in Ticks from Migratory Birds, Italy
Spotted Flycatcher	Muscicapa striata	Afrotropical-Palearctic	Afrotropical-Palearctic	NA	Muscicapidae	40.9	12.95	Ponza Island	Southern Europe	Italy	24	NA	Spring	2017.3-5	2017	2			NA	2			NA	2	Zoonotic Pathogens in Ticks from Migratory Birds, Italy
Whinchat	Saxicola rubetra	Afrotropical-Palearctic	Afrotropical-Palearctic	NA	Muscicapidae	40.9	12.95	Ponza Island	Southern Europe	Italy	43	NA	Spring	2017.3-5	2017	7			NA	7			NA	7	Zoonotic Pathogens in Ticks from Migratory Birds, Italy
Common Whitethroat	Curruca communis	Afrotropical-Palearctic	Afrotropical-Palearctic	nymph	Sylviidae	40.9	12.95	Ponza Island	Southern Europe	Italy	57	NA	Spring	2017.3-5	2017	5			NA	5			NA	5	Zoonotic Pathogens in Ticks from Migratory Birds, Italy
Willow Warbler	Phylloscopus trochilus	Afrotropical-Palearctic	Afrotropical-Palearctic	nymph	Phylloscopidae	40.9	12.95	Ponza Island	Southern Europe	Italy	1		Spring	2017.3-5	2017	0							1	1	Zoonotic Pathogens in Ticks from Migratory Birds, Italy
Wood Warbler	Phylloscopus sibilatrix	Afrotropical-Palearctic	Afrotropical-Palearctic	larvae or nymph(immuture)	Phylloscopidae	40.9	12.95	Ponza Island	Southern Europe	Italy	5	1	Spring	2017.3-5	2017	1			1	1			1	1	Zoonotic Pathogens in Ticks from Migratory Birds, Italy
Great Reed-warbler	Acrocephalus arundinaceus	Afrotropical-Palearctic	Afrotropical-Palearctic	nymph	Acrocephalidae	47.8667	18.5	Gbelce	Eastern Europe	Slovakia	84	1	Spring	april18	2009	1							1	1	Ticks of the Hyalomma marginatum complex transported by migratory birds into Central Europe
Great Reed-warbler	Acrocephalus arundinaceus	Afrotropical-Palearctic	Afrotropical-Palearctic	nymph	Acrocephalidae	49.467	17.783	Zahlinice	Eastern Europe	Czech	NA	NA	Spring	May20	2010	8							NA	8	Ticks of the Hyalomma marginatum complex transported by migratory birds into Central Europe
Common Reed-warbler	Acrocephalus scirpaceus	Afrotropical-Palearctic	Afrotropical-Palearctic	Larvae	Acrocephalidae	47.8667	18.5	Gbelce	Eastern Europe	Slovakia	325	2	Spring	April and may	2009	3							2	3	Ticks of the Hyalomma marginatum complex transported by migratory birds into Central Europe
Common Reed-warbler	Acrocephalus scirpaceus	Afrotropical-Palearctic	Afrotropical-Palearctic	adult (female)	Acrocephalidae	50.767	16.167	Zabrodi	Eastern Europe	Czech	NA	1	Spring	MAy20	2011	1							1	1	Ticks of the Hyalomma marginatum complex transported by migratory birds into Central Europe
Marsh Warbler	Acrocephalus palustris	Afrotropical-Palearctic	Afrotropical-Palearctic	nymph	Acrocephalidae	50.75	15.2	Dolni Bousov	Eastern Europe	Czech	NA	1	Spring	May	2012	1							1	1	Ticks of the Hyalomma marginatum complex transported by migratory birds into Central Europe
Sedge Warbler	Acrocephalus schoenobaenus	Afrotropical-Palearctic	Afrotropical-Palearctic	9nymph,1femeal	Acrocephalidae	47.8667	18.5	Gbelce	Eastern Europe	Slovakia	333	7	Spring	May and April	2008	10							7	10	Ticks of the Hyalomma marginatum complex transported by migratory birds into Central Europe
Savi's Warbler	Locustella luscinioides	Afrotropical-Palearctic	Afrotropical-Palearctic	1larvae,3nymph	Locustellidae	47.8667	18.5	Gbelce	Eastern Europe	Slovakia	90	1	Spring	April	2008	1							1	1	Ticks of the Hyalomma marginatum complex transported by migratory birds into Central Europe
Common Nightingale	Luscinia megarhynchos	Afrotropical-Palearctic	Afrotropical-Palearctic	nymph	Muscicapidae	50.75	15.2	Dolni Bousov	Eastern Europe	Czech	NA	NA	Spring	April27	2010	4							NA	4	Ticks of the Hyalomma marginatum complex transported by migratory birds into Central Europe
Common Nightingale	Luscinia megarhynchos	Afrotropical-Palearctic	Afrotropical-Palearctic	nymph	Muscicapidae	50.8167	15.0667	Knezmost	Eastern Europe	Czech	NA	1	Spring	May	2012	1							1	1	Ticks of the Hyalomma marginatum complex transported by migratory birds into Central Europe
Eurasian Blackbird	Turdus merula	Intra-Palearctic	Afrotropical-Palearctic	nymph	Turdidae	44.8164	8.85833	Villarvernia village	Southern Europe	Italy	142		NA	Feb-Nov	2001	0							1	1	Borrelia burgdorferi sensu lato infection in larval Ixodes ricinus (Acari: Ixodidae) feeding on blackbirds in northwestern Italy
Red-backed Shrike	Lanius collurio	Afrotropical-Palearctic	Afrotropical-Palearctic	nymph	Laniidae	41.6	36.08	Kızılırmak Delta	Western Asia	Turkey	80		Spring		2014	0							1	1	A Preliminary Investigation on Ticks (Acari: Ixodidae) Infesting Birds in Kızılırmak Delta, Turkey
Common Redstart	Phoenicurus phoenicurus	Afrotropical-Palearctic	Afrotropical-Palearctic	2larvae+3nymph	Muscicapidae	41.6	36.08	Kızılırmak Delta	Western Asia	Turkey	333		Spring		2014	0							NA(2or 3)	5	A Preliminary Investigation on Ticks (Acari: Ixodidae) Infesting Birds in Kızılırmak Delta, Turkey
Common Cuckoo	Cuculus canorus	Afrotropical-Palearctic	Afrotropical-Palearctic	nymph	Cuculidae	40.9663	12.2213	Castelporziano+ Pianosa island + Ponza and Zannone islands+ Asinara island+Ustica island + Gianola + Capri island intotal 5adult+223nymph Castelporziano: Approximately 41.71°N, 12.40°E; Pianosa Island: 42.58°N, 10.08°E; Ponza and Zannone Islands: Ponza - 40.89°N, 12.96°E, Zannone - 40.98°N, 13.05°E; Asinara Island: 41.07°N, 8.27°E; Ustica Island: 38.70°N, 13.17°E; Gianola: 41.25°N, 13.61°E; Capri…	Southern Europe	Italy	21		Spring	2013and2014	2014	0							1	1	Monitoring for the possible introduction of Crimean-Congo haemorrhagic fever virus in Italy based on tick sampling on migratory birds and serological survey of sheep flocks
Eurasian Scops-owl	Otus scops	Afrotropical-Palearctic	Afrotropical-Palearctic	nymph	Strigidae	40.9663	12.2213	Castelporziano+ Pianosa island + Ponza and Zannone islands+ Asinara island+Ustica island + Gianola + Capri island intotal 5adult+223nymph	Southern Europe	Italy	61		Spring	2013and2014	2014	0							1	2	Monitoring for the possible introduction of Crimean-Congo haemorrhagic fever virus in Italy based on tick sampling on migratory birds and serological survey of sheep flocks
Common Hoopoe	Upupa epops	Afrotropical-Palearctic	Afrotropical-Palearctic	nymph	Upupidae	40.9663	12.2213	Castelporziano+ Pianosa island + Ponza and Zannone islands+ Asinara island+Ustica island + Gianola + Capri island intotal 5adult+223nymph	Southern Europe	Italy	107		Spring	2013and2014	2014	0							1	1	Monitoring for the possible introduction of Crimean-Congo haemorrhagic fever virus in Italy based on tick sampling on migratory birds and serological survey of sheep flocks
Tree Pipit	Anthus trivialis	Afrotropical-Palearctic	Afrotropical-Palearctic	nymph	Motacillidae	40.9663	12.2213	Castelporziano+ Pianosa island + Ponza and Zannone islands+ Asinara island+Ustica island + Gianola + Capri island intotal 5adult+223nymph	Southern Europe	Italy	318		Spring	2013and2014	2014	0							4	8	Monitoring for the possible introduction of Crimean-Congo haemorrhagic fever virus in Italy based on tick sampling on migratory birds and serological survey of sheep flocks
Western Yellow Wagtail	Motacilla flava	Afrotropical-Palearctic	Afrotropical-Palearctic	nymph	Motacillidae	40.9663	12.2213	Castelporziano+ Pianosa island + Ponza and Zannone islands+ Asinara island+Ustica island + Gianola + Capri island intotal 5adult+223nymph	Southern Europe	Italy	159		Spring	2013and2014	2014	0							2	9	Monitoring for the possible introduction of Crimean-Congo haemorrhagic fever virus in Italy based on tick sampling on migratory birds and serological survey of sheep flocks
Common Nightingale	Luscinia megarhynchos	Afrotropical-Palearctic	Afrotropical-Palearctic	nymph	Muscicapidae	40.9663	12.2213	Castelporziano+ Pianosa island + Ponza and Zannone islands+ Asinara island+Ustica island + Gianola + Capri island intotal 5adult+223nymph	Southern Europe	Italy	603		Spring	2013and2014	2014	0							2	6	Monitoring for the possible introduction of Crimean-Congo haemorrhagic fever virus in Italy based on tick sampling on migratory birds and serological survey of sheep flocks
Common Redstart	Phoenicurus phoenicurus	Afrotropical-Palearctic	Afrotropical-Palearctic	nymph	Muscicapidae	40.9663	12.2213	Castelporziano+ Pianosa island + Ponza and Zannone islands+ Asinara island+Ustica island + Gianola + Capri island intotal 5adult+223nymph	Southern Europe	Italy	1170		Spring	2013and2014	2014	0							26	45	Monitoring for the possible introduction of Crimean-Congo haemorrhagic fever virus in Italy based on tick sampling on migratory birds and serological survey of sheep flocks
Whinchat	Saxicola rubetra	Afrotropical-Palearctic	Afrotropical-Palearctic	nymph	Muscicapidae	40.9663	12.2213	Castelporziano+ Pianosa island + Ponza and Zannone islands+ Asinara island+Ustica island + Gianola + Capri island intotal 5adult+223nymph	Southern Europe	Italy	3828		Spring	2013and2014	2014	0							22	41	Monitoring for the possible introduction of Crimean-Congo haemorrhagic fever virus in Italy based on tick sampling on migratory birds and serological survey of sheep flocks
Northern Wheatear	Oenanthe oenanthe	Afrotropical-Palearctic	Afrotropical-Palearctic	nymph	Muscicapidae	40.9663	12.2213	Castelporziano+ Pianosa island + Ponza and Zannone islands+ Asinara island+Ustica island + Gianola + Capri island intotal 5adult+223nymph	Southern Europe	Italy	520		Spring	2013and2014	2014	0							2	2	Monitoring for the possible introduction of Crimean-Congo haemorrhagic fever virus in Italy based on tick sampling on migratory birds and serological survey of sheep flocks
Black-eared Wheatear	Oenanthe hispanica	Afrotropical-Palearctic	Afrotropical-Palearctic	nymph	Muscicapidae	40.9663	12.2213	Castelporziano+ Pianosa island + Ponza and Zannone islands+ Asinara island+Ustica island + Gianola + Capri island intotal 5adult+223nymph	Southern Europe	Italy	21		Spring	2013and2014	2014	0							1	1	Monitoring for the possible introduction of Crimean-Congo haemorrhagic fever virus in Italy based on tick sampling on migratory birds and serological survey of sheep flocks
Sedge Warbler	Acrocephalus schoenobaenus	Afrotropical-Palearctic	Afrotropical-Palearctic	nymph	Acrocephalidae	40.9663	12.2213	Castelporziano+ Pianosa island + Ponza and Zannone islands+ Asinara island+Ustica island + Gianola + Capri island intotal 5adult+223nymph	Southern Europe	Italy	351		Spring	2013and2014	2014	0							2	7	Monitoring for the possible introduction of Crimean-Congo haemorrhagic fever virus in Italy based on tick sampling on migratory birds and serological survey of sheep flocks
Great Reed-warbler	Acrocephalus arundinaceus	Afrotropical-Palearctic	Afrotropical-Palearctic	nymph	Acrocephalidae	40.9663	12.2213	Castelporziano+ Pianosa island + Ponza and Zannone islands+ Asinara island+Ustica island + Gianola + Capri island intotal 5adult+223nymph	Southern Europe	Italy	158		Spring	2013and2014	2014	0							1	1	Monitoring for the possible introduction of Crimean-Congo haemorrhagic fever virus in Italy based on tick sampling on migratory birds and serological survey of sheep flocks
Icterine Warbler	Hippolais icterina	Afrotropical-Palearctic	Afrotropical-Palearctic	nymph	Acrocephalidae	40.9663	12.2213	Castelporziano+ Pianosa island + Ponza and Zannone islands+ Asinara island+Ustica island + Gianola + Capri island intotal 5adult+223nymph	Southern Europe	Italy	4884		Spring	2013and2014	2014	0							3	3	Monitoring for the possible introduction of Crimean-Congo haemorrhagic fever virus in Italy based on tick sampling on migratory birds and serological survey of sheep flocks
Subalpine Warbler	Curruca cantillans	Afrotropical-Palearctic	Afrotropical-Palearctic	nymph	Sylviidae	40.9663	12.2213	Castelporziano+ Pianosa island + Ponza and Zannone islands+ Asinara island+Ustica island + Gianola + Capri island intotal 5adult+223nymph	Southern Europe	Italy	1493		Spring	2013and2014	2014	0							1	1	Monitoring for the possible introduction of Crimean-Congo haemorrhagic fever virus in Italy based on tick sampling on migratory birds and serological survey of sheep flocks
Common Whitethroat	Curruca communis	Afrotropical-Palearctic	Afrotropical-Palearctic	nymph	Sylviidae	40.9663	12.2213	Castelporziano+ Pianosa island + Ponza and Zannone islands+ Asinara island+Ustica island + Gianola + Capri island intotal 5adult+223nymph	Southern Europe	Italy	5998		Spring	2013and2014	2014	0							38	55	Monitoring for the possible introduction of Crimean-Congo haemorrhagic fever virus in Italy based on tick sampling on migratory birds and serological survey of sheep flocks
Garden Warbler	Sylvia borin	Afrotropical-Palearctic	Afrotropical-Palearctic	nymph	Sylviidae	40.9663	12.2213	Castelporziano+ Pianosa island + Ponza and Zannone islands+ Asinara island+Ustica island + Gianola + Capri island intotal 5adult+223nymph	Southern Europe	Italy	9489		Spring	2013and2014	2014	0							1	1	Monitoring for the possible introduction of Crimean-Congo haemorrhagic fever virus in Italy based on tick sampling on migratory birds and serological survey of sheep flocks
Wood Warbler	Phylloscopus sibilatrix	Afrotropical-Palearctic	Afrotropical-Palearctic	nymph	Phylloscopidae	40.9663	12.2213	Castelporziano+ Pianosa island + Ponza and Zannone islands+ Asinara island+Ustica island + Gianola + Capri island intotal 5adult+223nymph	Southern Europe	Italy	4289		Spring	2013and2014	2014	0							17	26	Monitoring for the possible introduction of Crimean-Congo haemorrhagic fever virus in Italy based on tick sampling on migratory birds and serological survey of sheep flocks
Willow Warbler	Phylloscopus trochilus	Afrotropical-Palearctic	Afrotropical-Palearctic	nymph	Phylloscopidae	40.9663	12.2213	Castelporziano+ Pianosa island + Ponza and Zannone islands+ Asinara island+Ustica island + Gianola + Capri island intotal 5adult+223nymph	Southern Europe	Italy	3229		Spring	2013and2014	2014	0							1	1	Monitoring for the possible introduction of Crimean-Congo haemorrhagic fever virus in Italy based on tick sampling on migratory birds and serological survey of sheep flocks
Spotted Flycatcher	Muscicapa striata	Afrotropical-Palearctic	Afrotropical-Palearctic	nymph	Muscicapidae	40.9663	12.2213	Castelporziano+ Pianosa island + Ponza and Zannone islands+ Asinara island+Ustica island + Gianola + Capri island intotal 5adult+223nymph	Southern Europe	Italy	2510		Spring	2013and2014	2014	0							1	1	Monitoring for the possible introduction of Crimean-Congo haemorrhagic fever virus in Italy based on tick sampling on migratory birds and serological survey of sheep flocks
European Pied Flycatcher	Ficedula hypoleuca	Afrotropical-Palearctic	Afrotropical-Palearctic	nymph	Muscicapidae	40.9663	12.2213	Castelporziano+ Pianosa island + Ponza and Zannone islands+ Asinara island+Ustica island + Gianola + Capri island intotal 5adult+223nymph	Southern Europe	Italy	3906		Spring	2013and2014	2014	0							6	8	Monitoring for the possible introduction of Crimean-Congo haemorrhagic fever virus in Italy based on tick sampling on migratory birds and serological survey of sheep flocks
Eurasian Golden Oriole	Oriolus oriolus	Afrotropical-Palearctic	Afrotropical-Palearctic	nymph	Oriolidae	40.9663	12.2213	Castelporziano+ Pianosa island + Ponza and Zannone islands+ Asinara island+Ustica island + Gianola + Capri island intotal 5adult+223nymph	Southern Europe	Italy	222		Spring	2013and2014	2014	0							4	6	Monitoring for the possible introduction of Crimean-Congo haemorrhagic fever virus in Italy based on tick sampling on migratory birds and serological survey of sheep flocks
Woodchat Shrike	Lanius senator	Afrotropical-Palearctic	Afrotropical-Palearctic	nymph	Laniidae	40.9663	12.2213	Castelporziano+ Pianosa island + Ponza and Zannone islands+ Asinara island+Ustica island + Gianola + Capri island intotal 5adult+223nymph	Southern Europe	Italy	186		Spring	2013and2014	2014	0							2	2	Monitoring for the possible introduction of Crimean-Congo haemorrhagic fever virus in Italy based on tick sampling on migratory birds and serological survey of sheep flocks
Thrush Nightingale	Luscinia luscinia	Afrotropical-Palearctic	Afrotropical-Palearctic	female	Muscicapidae	41.6	36.0833	Cernek Bird Ringing Station (41?36’N, 36?05’E	Western Asia	Turkey	150		spring+autumn	spring+autumn in 2010,2011..spring in 2012		0							1	1	Role of Migratory Birds in Spreading Crimean-Congo Hemorrhagic Fever, Turkey
Common Redstart	Phoenicurus phoenicurus	Afrotropical-Palearctic	Afrotropical-Palearctic	nymph	Muscicapidae	41.6	36.0833	Cernek Bird Ringing Station (41?36’N, 36?05’E	Western Asia	Turkey	457		spring+autumn	spring+autumn in 2010,2011..spring in 2012		0							NA	3	Role of Migratory Birds in Spreading Crimean-Congo Hemorrhagic Fever, Turkey
European Pied Flycatcher	Ficedula hypoleuca	Afrotropical-Palearctic	Afrotropical-Palearctic	nymph	Muscicapidae	41.6	36.0833	Cernek Bird Ringing Station (41?36’N, 36?05’E	Western Asia	Turkey	58		spring+autumn	spring+autumn in 2010,2011..spring in 2012		0							1	11	Role of Migratory Birds in Spreading Crimean-Congo Hemorrhagic Fever, Turkey
Great Reed-warbler	Acrocephalus arundinaceus	Afrotropical-Palearctic	Afrotropical-Palearctic	6nymph,2female	Acrocephalidae	41.6	36.0833	Cernek Bird Ringing Station (41?36’N, 36?05’E	Western Asia	Turkey	30		spring+autumn	spring+autumn in 2010,2011..spring in 2012		0							3	8	Role of Migratory Birds in Spreading Crimean-Congo Hemorrhagic Fever, Turkey
Red-backed Shrike	Lanius collurio	Afrotropical-Palearctic	Afrotropical-Palearctic	nymph	Laniidae	41.6	36.0833	Cernek Bird Ringing Station (41?36’N, 36?05’E	Western Asia	Turkey	193		spring+autumn	spring+autumn in 2010,2011..spring in 2012		0							1	1	Role of Migratory Birds in Spreading Crimean-Congo Hemorrhagic Fever, Turkey
Garden Warbler	Sylvia borin	Afrotropical-Palearctic	Afrotropical-Palearctic	nymph	Sylviidae	53.4894	6.2309	Schiermonnikoog: 53°29′21.74″N, 6°13′51.27″E	Northern Europe	Netherlands	NA		Spring	May 8/2013	2013	0							1	1	Pathogen communities of songbird-derived ticks in Europe’s low countries
Wood Warbler	Phylloscopus sibilatrix	Afrotropical-Palearctic	Afrotropical-Palearctic	larvae	Phylloscopidae	47.297	19.2104	Ócsa Bird Ringing Station (N47.2970, E19.2104	Eastern Europe	Hungary	19		spring+autumn	spring/autumn	2013	0							1	1	Birds as potential reservoirs of tick-borne pathogens first evidence of bacteraemia with Rickettsia helvetica
Common Kestrel	Falco tinnunculus	Intra-Palearctic	Afrotropical-Palearctic	nymph	Falconidae	40.8	13.43	Ventotene Island	Southern Europe	Italy	11	1	Spring		2021	5			1	5			1	5	Multidimensional natal isotopic niches reflect migratory patterns in birds
Common Kestrel	Falco tinnunculus	Intra-Palearctic	Afrotropical-Palearctic	nymph	Falconidae	40.8	13.43	Ventotene Island	Southern Europe	Italy	6	1	Spring		2022	1			1	1			1	1	Multidimensional natal isotopic niches reflect migratory patterns in birds
European Turtle-dove	Streptopelia turtur	Afrotropical-Palearctic	Afrotropical-Palearctic	nymph	Columbidae	40.8	13.43	Ventotene Island	Southern Europe	Italy	88	1	Spring		2022	2			1	2			1	2	Multidimensional natal isotopic niches reflect migratory patterns in birds
Eurasian Scops-owl	Otus scops	Afrotropical-Palearctic	Afrotropical-Palearctic	nymph	Strigidae	40.8	13.43	Ventotene Island	Southern Europe	Italy	11	1	Spring		2022	20			1	20			1	20	Multidimensional natal isotopic niches reflect migratory patterns in birds
Barn Swallow	Hirundo rustica	Afrotropical-Palearctic	Afrotropical-Palearctic	nymph	Hirundinidae	40.8	13.43	Ventotene Island	Southern Europe	Italy	133	1	Spring		2017	1			1	1			1	1	Direct and Indirect Role of Migratory Birds in Spreading CCHFV and WNV: A Multidisciplinary Study on Three Stop-Over Islands in Italy
Tree Pipit	Anthus trivialis	Afrotropical-Palearctic	Afrotropical-Palearctic	8larvae+27nymph	Motacillidae	40.8	13.43	Ventotene Island	Southern Europe	Italy	147	7	Spring		2021	35			7	35			7	35	Multidimensional natal isotopic niches reflect migratory patterns in birds
Tree Pipit	Anthus trivialis	Afrotropical-Palearctic	Afrotropical-Palearctic	6larvae+2nymph	Motacillidae	40.8	13.43	Ventotene Island	Southern Europe	Italy	68	1	Spring		2022	5			1	5			1	8	Multidimensional natal isotopic niches reflect migratory patterns in birds
Western Yellow Wagtail	Motacilla flava	Afrotropical-Palearctic	Afrotropical-Palearctic	nymph	Motacillidae	40.8	13.43	Ventotene Island	Southern Europe	Italy	47	1	Spring		2021	6			1	6			1	6	Multidimensional natal isotopic niches reflect migratory patterns in birds
Western Yellow Wagtail	Motacilla flava	Afrotropical-Palearctic	Afrotropical-Palearctic	3larvae+3nymph	Motacillidae	40.8	13.43	Ventotene Island	Southern Europe	Italy	52	4	Spring		2021	5			4	5			4	6	Multidimensional natal isotopic niches reflect migratory patterns in birds
Dunnock	Prunella modularis	Intra-Palearctic	Afrotropical-Palearctic	larvae	Prunellidae	40.8	13.43	Ventotene Island	Southern Europe	Italy	25	1	Spring		2017	4	1	4					1	4	Direct and Indirect Role of Migratory Birds in Spreading CCHFV and WNV: A Multidisciplinary Study on Three Stop-Over Islands in Italy
European Robin	Erithacus rubecula	Intra-Palearctic	Afrotropical-Palearctic	7larvae+16nymph	Muscicapidae	40.8	13.43	Ventotene Island	Southern Europe	Italy	1123	10	Spring		2017	22	9	21	1	1			10	23	Direct and Indirect Role of Migratory Birds in Spreading CCHFV and WNV: A Multidisciplinary Study on Three Stop-Over Islands in Italy
Common Nightingale	Luscinia megarhynchos	Afrotropical-Palearctic	Afrotropical-Palearctic	nymph	Muscicapidae	40.8	13.43	Ventotene Island	Southern Europe	Italy	178	2	Spring		2017	2	1	1	1	1			2	2	Direct and Indirect Role of Migratory Birds in Spreading CCHFV and WNV: A Multidisciplinary Study on Three Stop-Over Islands in Italy
Common Nightingale	Luscinia megarhynchos	Afrotropical-Palearctic	Afrotropical-Palearctic	nymph	Muscicapidae	40.8	13.43	Ventotene Island	Southern Europe	Italy	191	2	Spring		2021	3	1	1	1	2			2	3	Multidimensional natal isotopic niches reflect migratory patterns in birds
Common Nightingale	Luscinia megarhynchos	Afrotropical-Palearctic	Afrotropical-Palearctic	5larvae+17nymph	Muscicapidae	40.8	13.43	Ventotene Island	Southern Europe	Italy	276	7	Spring		2022	21			7	21			7	22	Multidimensional natal isotopic niches reflect migratory patterns in birds
Common Redstart	Phoenicurus phoenicurus	Afrotropical-Palearctic	Afrotropical-Palearctic	5larvae+25nymph	Muscicapidae	40.8	13.43	Ventotene Island	Southern Europe	Italy	272	11	Spring		2017	18	1	2	10	16			15	30	Direct and Indirect Role of Migratory Birds in Spreading CCHFV and WNV: A Multidisciplinary Study on Three Stop-Over Islands in Italy
Common Redstart	Phoenicurus phoenicurus	Afrotropical-Palearctic	Afrotropical-Palearctic	5larvae+48nymph	Muscicapidae	40.8	13.43	Ventotene Island	Southern Europe	Italy	349	31	Spring		2021	52			31	52			32	53	Multidimensional natal isotopic niches reflect migratory patterns in birds
Common Redstart	Phoenicurus phoenicurus	Afrotropical-Palearctic	Afrotropical-Palearctic	20larvae+82nymph	Muscicapidae	40.8	13.43	Ventotene Island	Southern Europe	Italy	495	39	Spring		2022	97			39	97			42	102	Multidimensional natal isotopic niches reflect migratory patterns in birds
Whinchat	Saxicola rubetra	Afrotropical-Palearctic	Afrotropical-Palearctic	11larvae+51nymph	Muscicapidae	40.8	13.43	Ventotene Island	Southern Europe	Italy	142	6	Spring		2017	35			6	35			6	62	Direct and Indirect Role of Migratory Birds in Spreading CCHFV and WNV: A Multidisciplinary Study on Three Stop-Over Islands in Italy
Whinchat	Saxicola rubetra	Afrotropical-Palearctic	Afrotropical-Palearctic	69larvae+43nymph	Muscicapidae	40.8	13.43	Ventotene Island	Southern Europe	Italy	327	32	Spring		2021	112	1	7	31	105			32	112	Multidimensional natal isotopic niches reflect migratory patterns in birds
Whinchat	Saxicola rubetra	Afrotropical-Palearctic	Afrotropical-Palearctic	24larvae+35nymph	Muscicapidae	40.8	13.43	Ventotene Island	Southern Europe	Italy	399	20	Spring		2022	57	2	3	18	54			21	59	Multidimensional natal isotopic niches reflect migratory patterns in birds
Northern Wheatear	Oenanthe oenanthe	Afrotropical-Palearctic	Afrotropical-Palearctic	nymph	Muscicapidae	40.8	13.43	Ventotene Island	Southern Europe	Italy	90	2	Spring		2017	3			2	3			2	3	Direct and Indirect Role of Migratory Birds in Spreading CCHFV and WNV: A Multidisciplinary Study on Three Stop-Over Islands in Italy
Northern Wheatear	Oenanthe oenanthe	Afrotropical-Palearctic	Afrotropical-Palearctic	nymph	Muscicapidae	40.8	13.43	Ventotene Island	Southern Europe	Italy	50	2	Spring		2021	7			2	7			2	7	Multidimensional natal isotopic niches reflect migratory patterns in birds
Northern Wheatear	Oenanthe oenanthe	Afrotropical-Palearctic	Afrotropical-Palearctic	2larvae+3nymph	Muscicapidae	40.8	13.43	Ventotene Island	Southern Europe	Italy	75	2	Spring		2022	5			2	5			2	5	Multidimensional natal isotopic niches reflect migratory patterns in birds
black-eared wheatear	Oenanthe hispanica	Afrotropical-Palearctic	Afrotropical-Palearctic	nymph	Muscicapidae	40.8	13.43	Ventotene Island	Southern Europe	Italy	9	1	Spring		2022	9			1	9			1	9	Multidimensional natal isotopic niches reflect migratory patterns in birds
Song Thrush	Turdus philomelos	Intra-Palearctic	Intra-Palearctic	1Adult(female)+21larvae+49nymph	Turdidae	40.8	13.43	Ventotene Island	Southern Europe	Italy	246	20	Spring		2017	57	19	55	1	2			21	71	Direct and Indirect Role of Migratory Birds in Spreading CCHFV and WNV: A Multidisciplinary Study on Three Stop-Over Islands in Italy
Song Thrush	Turdus philomelos	Intra-Palearctic	Intra-Palearctic	nymph	Turdidae	40.8	13.43	Ventotene Island	Southern Europe	Italy	65	1	Spring		2021	1	1	1					1	1	Multidimensional natal isotopic niches reflect migratory patterns in birds
Sedge Warbler	Acrocephalus schoenobaenus	Afrotropical-Palearctic	Afrotropical-Palearctic	larvae	Acrocephalidae	40.8	13.43	Ventotene Island	Southern Europe	Italy	99	1	Spring		2017	1			1	1			1	1	Direct and Indirect Role of Migratory Birds in Spreading CCHFV and WNV: A Multidisciplinary Study on Three Stop-Over Islands in Italy
Sedge Warbler	Acrocephalus schoenobaenus	Afrotropical-Palearctic	Afrotropical-Palearctic	nymph	Acrocephalidae	40.8	13.43	Ventotene Island	Southern Europe	Italy	97	1	Spring		2021	1			1	1			1	1	Multidimensional natal isotopic niches reflect migratory patterns in birds
Sedge Warbler	Acrocephalus schoenobaenus	Afrotropical-Palearctic	Afrotropical-Palearctic	1larvae+50nymph	Acrocephalidae	40.8	13.43	Ventotene Island	Southern Europe	Italy	197	7	Spring		2022	45	1	1	6	44			7	51	Multidimensional natal isotopic niches reflect migratory patterns in birds
Common Reed-warbler	Acrocephalus scirpaceus	Afrotropical-Palearctic	Afrotropical-Palearctic	nymph	Acrocephalidae	40.8	13.43	Ventotene Island	Southern Europe	Italy	110	1	Spring		2017	1			1	1			1	1	Direct and Indirect Role of Migratory Birds in Spreading CCHFV and WNV: A Multidisciplinary Study on Three Stop-Over Islands in Italy
Common Reed-warbler	Acrocephalus scirpaceus	Afrotropical-Palearctic	Afrotropical-Palearctic	nymph	Acrocephalidae	40.8	13.43	Ventotene Island	Southern Europe	Italy	50	2	Spring		2021	5			2	5			2	5	Multidimensional natal isotopic niches reflect migratory patterns in birds
Common Reed-warbler	Acrocephalus scirpaceus	Afrotropical-Palearctic	Afrotropical-Palearctic	nymph	Acrocephalidae	40.8	13.43	Ventotene Island	Southern Europe	Italy	189	5	Spring		2022	7			5	7			5	7	Multidimensional natal isotopic niches reflect migratory patterns in birds
Great Reed-warbler	Acrocephalus arundinaceus	Afrotropical-Palearctic	Afrotropical-Palearctic	larvae	Acrocephalidae	40.8	13.43	Ventotene Island	Southern Europe	Italy	20	2	Spring		2021	2			2	2			2	2	Multidimensional natal isotopic niches reflect migratory patterns in birds
Great Reed-warbler	Acrocephalus arundinaceus	Afrotropical-Palearctic	Afrotropical-Palearctic	nymph	Acrocephalidae	40.8	13.43	Ventotene Island	Southern Europe	Italy	39	3	Spring		2022	5			3	5			3	6	Multidimensional natal isotopic niches reflect migratory patterns in birds
Icterine Warbler	Hippolais icterina	Afrotropical-Palearctic	Afrotropical-Palearctic	15larvae+5nymph	Acrocephalidae	40.8	13.43	Ventotene Island	Southern Europe	Italy	1115	9	Spring		2017	13	1	1	8	12			13	20	Direct and Indirect Role of Migratory Birds in Spreading CCHFV and WNV: A Multidisciplinary Study on Three Stop-Over Islands in Italy
Icterine Warbler	Hippolais icterina	Afrotropical-Palearctic	Afrotropical-Palearctic	14larvae+20nymph	Acrocephalidae	40.8	13.43	Ventotene Island	Southern Europe	Italy	904	20	Spring		2021	34			20	34			20	34	Multidimensional natal isotopic niches reflect migratory patterns in birds
Icterine Warbler	Hippolais icterina	Afrotropical-Palearctic	Afrotropical-Palearctic	40larvae+26nymph	Acrocephalidae	40.8	13.43	Ventotene Island	Southern Europe	Italy	2503	24	Spring		2022	64			24	64			24	66	Multidimensional natal isotopic niches reflect migratory patterns in birds
Subalpine Warbler	Curruca cantillans	Afrotropical-Palearctic	Afrotropical-Palearctic	nymph	Sylviidae	40.8	13.43	Ventotene Island	Southern Europe	Italy	1376	1	Spring		2017	1			1	1			1	1	Direct and Indirect Role of Migratory Birds in Spreading CCHFV and WNV: A Multidisciplinary Study on Three Stop-Over Islands in Italy
Subalpine Warbler	Curruca cantillans	Afrotropical-Palearctic	Afrotropical-Palearctic	nymph	Sylviidae	40.8	13.43	Ventotene Island	Southern Europe	Italy	2665	4	Spring		2021	5			4	5			4	5	Multidimensional natal isotopic niches reflect migratory patterns in birds
Common Whitethroat	Curruca communis	Afrotropical-Palearctic	Afrotropical-Palearctic	1larvae+26nymph	Sylviidae	40.8	13.43	Ventotene Island	Southern Europe	Italy	497	14	Spring		2017	24	2	2	12	22			12	27	Direct and Indirect Role of Migratory Birds in Spreading CCHFV and WNV: A Multidisciplinary Study on Three Stop-Over Islands in Italy
Common Whitethroat	Curruca communis	Afrotropical-Palearctic	Afrotropical-Palearctic	6larvae+38nymph	Sylviidae	40.8	13.43	Ventotene Island	Southern Europe	Italy	920	23	Spring		2021	44			23	44			23	44	Multidimensional natal isotopic niches reflect migratory patterns in birds
Common Whitethroat	Curruca communis	Afrotropical-Palearctic	Afrotropical-Palearctic	21larvae+101nymph	Sylviidae	40.8	13.43	Ventotene Island	Southern Europe	Italy	1116	41	Spring		2022	119			41	119			43	122	Multidimensional natal isotopic niches reflect migratory patterns in birds
Garden Warbler	Sylvia borin	Afrotropical-Palearctic	Afrotropical-Palearctic	larvae	Sylviidae	40.8	13.43	Ventotene Island	Southern Europe	Italy	1154	6	Spring		2017	6			6	6			6	6	Direct and Indirect Role of Migratory Birds in Spreading CCHFV and WNV: A Multidisciplinary Study on Three Stop-Over Islands in Italy
Garden Warbler	Sylvia borin	Afrotropical-Palearctic	Afrotropical-Palearctic	larvae	Sylviidae	40.8	13.43	Ventotene Island	Southern Europe	Italy	817	2	Spring		2021	2			2	2			2	2	Multidimensional natal isotopic niches reflect migratory patterns in birds
Garden Warbler	Sylvia borin	Afrotropical-Palearctic	Afrotropical-Palearctic	33larvae+2nymph	Sylviidae	40.8	13.43	Ventotene Island	Southern Europe	Italy	2062	4	Spring		2022	35			4	35			4	35	Multidimensional natal isotopic niches reflect migratory patterns in birds
Wood Warbler	Phylloscopus sibilatrix	Afrotropical-Palearctic	Afrotropical-Palearctic	16larvae+37nymph	Phylloscopidae	40.8	13.43	Ventotene Island	Southern Europe	Italy	577	21	Spring		2017	41	1	1	20	40			27	53	Direct and Indirect Role of Migratory Birds in Spreading CCHFV and WNV: A Multidisciplinary Study on Three Stop-Over Islands in Italy
Wood Warbler	Phylloscopus sibilatrix	Afrotropical-Palearctic	Afrotropical-Palearctic	7larvae+18nymph	Phylloscopidae	40.8	13.43	Ventotene Island	Southern Europe	Italy	646	14	Spring		2021	25	1	1	13	24			14	25	Multidimensional natal isotopic niches reflect migratory patterns in birds
Wood Warbler	Phylloscopus sibilatrix	Afrotropical-Palearctic	Afrotropical-Palearctic	25larvae+82nymph	Phylloscopidae	40.8	13.43	Ventotene Island	Southern Europe	Italy	1110	61	Spring		2022	102			61	102			63	107	Multidimensional natal isotopic niches reflect migratory patterns in birds
Willow Warbler	Phylloscopus trochilus	Afrotropical-Palearctic	Afrotropical-Palearctic	1larvae+1nymph	Phylloscopidae	40.8	13.43	Ventotene Island	Southern Europe	Italy	818	1	Spring		2017	1			1	1			2	2	Direct and Indirect Role of Migratory Birds in Spreading CCHFV and WNV: A Multidisciplinary Study on Three Stop-Over Islands in Italy
Willow Warbler	Phylloscopus trochilus	Afrotropical-Palearctic	Afrotropical-Palearctic	3larvae+1nymph	Phylloscopidae	40.8	13.43	Ventotene Island	Southern Europe	Italy	712	4	Spring		2021	4			4	4			4	4	Multidimensional natal isotopic niches reflect migratory patterns in birds
Willow Warbler	Phylloscopus trochilus	Afrotropical-Palearctic	Afrotropical-Palearctic	6larvae+3nymph	Phylloscopidae	40.8	13.43	Ventotene Island	Southern Europe	Italy	1086	4	Spring		2022	9			4	9			4	9	Multidimensional natal isotopic niches reflect migratory patterns in birds
Spotted Flycatcher	Muscicapa striata	Afrotropical-Palearctic	Afrotropical-Palearctic	13larvae+12nymph	Muscicapidae	40.8	13.43	Ventotene Island	Southern Europe	Italy	554	14	Spring		2017	18	1	1	13	17			19	25	Direct and Indirect Role of Migratory Birds in Spreading CCHFV and WNV: A Multidisciplinary Study on Three Stop-Over Islands in Italy
Spotted Flycatcher	Muscicapa striata	Afrotropical-Palearctic	Afrotropical-Palearctic	1Adult(Female)+50larvae+13nymph	Muscicapidae	40.8	13.43	Ventotene Island	Southern Europe	Italy	540	22	Spring		2021	64			22	64			22	64	Multidimensional natal isotopic niches reflect migratory patterns in birds
Spotted Flycatcher	Muscicapa striata	Afrotropical-Palearctic	Afrotropical-Palearctic	19larvae+9nymph	Muscicapidae	40.8	13.43	Ventotene Island	Southern Europe	Italy	643	19	Spring		2022	24			19	24			19	28	Multidimensional natal isotopic niches reflect migratory patterns in birds
Collared Flycatcher	Ficedula albicollis	Afrotropical-Palearctic	Afrotropical-Palearctic	nymph	Muscicapidae	40.8	13.43	Ventotene Island	Southern Europe	Italy	34	1	Spring		2017	1			1	1			1	1	Direct and Indirect Role of Migratory Birds in Spreading CCHFV and WNV: A Multidisciplinary Study on Three Stop-Over Islands in Italy
Collared Flycatcher	Ficedula albicollis	Afrotropical-Palearctic	Afrotropical-Palearctic	6larvae+5nymph	Muscicapidae	40.8	13.43	Ventotene Island	Southern Europe	Italy	73	2	Spring		2021	11			2	11			2	11	Multidimensional natal isotopic niches reflect migratory patterns in birds
Collared Flycatcher	Ficedula albicollis	Afrotropical-Palearctic	Afrotropical-Palearctic	larvae	Muscicapidae	40.8	13.43	Ventotene Island	Southern Europe	Italy	96	1	Spring		2022	1			1	1			1	1	Multidimensional natal isotopic niches reflect migratory patterns in birds
European Pied Flycatcher	Ficedula hypoleuca	Afrotropical-Palearctic	Afrotropical-Palearctic	10larvae+16nymph	Muscicapidae	40.8	13.43	Ventotene Island	Southern Europe	Italy	772	8	Spring		2017	16			8	16			11	26	Direct and Indirect Role of Migratory Birds in Spreading CCHFV and WNV: A Multidisciplinary Study on Three Stop-Over Islands in Italy
European Pied Flycatcher	Ficedula hypoleuca	Afrotropical-Palearctic	Afrotropical-Palearctic	20larvae+54nymph	Muscicapidae	40.8	13.43	Ventotene Island	Southern Europe	Italy	796	18	Spring		2021	74			18	74			18	74	Multidimensional natal isotopic niches reflect migratory patterns in birds
European Pied Flycatcher	Ficedula hypoleuca	Afrotropical-Palearctic	Afrotropical-Palearctic	35larvae+48nymph	Muscicapidae	40.8	13.43	Ventotene Island	Southern Europe	Italy	986	32	Spring		2022	80			32	80			32	83	Multidimensional natal isotopic niches reflect migratory patterns in birds
Eurasian Golden Oriole	Oriolus oriolus	Afrotropical-Palearctic	Afrotropical-Palearctic	nymph	Oriolidae	40.8	13.43	Ventotene Island	Southern Europe	Italy	85	3	Spring		2017	19			3	19			3	20	Direct and Indirect Role of Migratory Birds in Spreading CCHFV and WNV: A Multidisciplinary Study on Three Stop-Over Islands in Italy
Eurasian Golden Oriole	Oriolus oriolus	Afrotropical-Palearctic	Afrotropical-Palearctic	1Larvae+1nymph	Oriolidae	40.8	13.43	Ventotene Island	Southern Europe	Italy	68	2	Spring		2021	2			2	2			2	2	Multidimensional natal isotopic niches reflect migratory patterns in birds
Eurasian Golden Oriole	Oriolus oriolus	Afrotropical-Palearctic	Afrotropical-Palearctic	nymph	Oriolidae	40.8	13.43	Ventotene Island	Southern Europe	Italy	85	1	Spring		2022	3			1	3			1	3	Multidimensional natal isotopic niches reflect migratory patterns in birds
Woodchat Shrike	Lanius senator	Afrotropical-Palearctic	Afrotropical-Palearctic	nymph	Laniidae	40.8	13.43	Ventotene Island	Southern Europe	Italy	84	2	Spring		2021	2			2	2			2	2	Multidimensional natal isotopic niches reflect migratory patterns in birds
Woodchat Shrike	Lanius senator	Afrotropical-Palearctic	Afrotropical-Palearctic	nymph	Laniidae	40.8	13.43	Ventotene Island	Southern Europe	Italy	98	2	Spring		2022	2			2	2			2	2	Multidimensional natal isotopic niches reflect migratory patterns in birds

## Sheet: Sheet 2 citation
title	citation
A new report of adult Hyalomma marginatum and Hyalomma rufipes in the Czech Republic	Lesiczka PM, Daněk O, Modrý D, Hrazdilová K, Votýpka J, Zurek L. A new report of adult Hyalomma marginatum and Hyalomma rufipes in the Czech Republic. Ticks Tick Borne Dis. 2022;13(2):101894. doi:10.1016/j.ttbdis.2021.101894
A Preliminary Investigation on Ticks (Acari: Ixodidae) Infesting Birds in Kızılırmak Delta, Turkey	Keskin A, Erciyas-Yavuz K. A Preliminary Investigation on Ticks (Acari: Ixodidae) Infesting Birds in Kızılırmak Delta, Turkey. J Med Entomol. 2016;53(1):217-220. doi:10.1093/jme/tjv149
Association between guilds of birds in the African-Western Palaearctic region and the tick species Hyalomma rufipes, one of the main vectors of Crimean-Congo hemorrhagic fever virus	Hoffman T, Carra LG, Öhagen P, et al. Association between guilds of birds in the African-Western Palaearctic region and the tick species Hyalomma rufipes, one of the main vectors of Crimean-Congo hemorrhagic fever virus. One Health. 2021;13:100349. Published 2021 Nov 11. doi:10.1016/j.onehlt.2021.100349
Bidirectional tick transport by migratory birds of the African-Western Palearctic flyway over Turkish Thrace observation of the current situation and future projection	Bacak E, Ozsemir AC, Akyildiz G, et al. Bidirectional tick transport by migratory birds of the African-Western Palearctic flyway over Turkish Thrace: observation of the current situation and future projection. Parasitol Res. 2023;123(1):37. Published 2023 Dec 13. doi:10.1007/s00436-023-08069-x
Bird ticks in Hungary reflect western, southern, eastern flyway connections and two genetic lineages of Ixodes frontalis and Haemaphysalis concinna	Hornok S, Flaisz B, Takács N, et al. Bird ticks in Hungary reflect western, southern, eastern flyway connections and two genetic lineages of Ixodes frontalis and Haemaphysalis concinna. Parasit Vectors. 2016;9:101. Published 2016 Feb 24. doi:10.1186/s13071-016-1365-0
Birds as potential reservoirs of tick-borne pathogens first evidence of bacteraemia with Rickettsia helvetica	Hornok S, Kováts D, Csörgő T, et al. Birds as potential reservoirs of tick-borne pathogens: first evidence of bacteraemia with Rickettsia helvetica. Parasit Vectors. 2014;7:128. Published 2014 Mar 28. doi:10.1186/1756-3305-7-128
Borrelia burgdorferi sensu lato infection in larval Ixodes ricinus (Acari: Ixodidae) feeding on blackbirds in northwestern Italy	Mannelli A, Nebbia P, Tramuta C, et al. Borrelia burgdorferi sensu lato infection in larval Ixodes ricinus (Acari: Ixodidae) feeding on blackbirds in northwestern Italy. J Med Entomol. 2005;42(2):168-175. doi:10.1093/jmedent/42.2.168
Candidatus Neoehrlichia mikurensis in Ticks from Migrating Birds in Sweden	Labbé Sandelin L, Tolf C, Larsson S, et al. Candidatus Neoehrlichia mikurensis in Ticks from Migrating Birds in Sweden. PLoS One. 2015;10(7):e0133250. Published 2015 Jul 24. doi:10.1371/journal.pone.0133250
Detection of Microbial Agents in Ticks Collected from Migratory Birds in Central Italy	Toma L, Mancini F, Di Luca M, et al. Detection of microbial agents in ticks collected from migratory birds in central Italy. Vector Borne Zoonotic Dis. 2014;14(3):199-205. doi:10.1089/vbz.2013.1458
Detection of tick-borne Anaplasma bovis, Anaplasma phagocytophilum and Anaplasma centrale in Spain	Palomar AM, Portillo A, Santibáñez P, et al. Detection of tick-borne Anaplasma bovis, Anaplasma phagocytophilum and Anaplasma centrale in Spain. Med Vet Entomol. 2015;29(3):349-353. doi:10.1111/mve.12124
Detection of tick-borne pathogens in ticks from migratory birds in the Baltic region of Russia	Movila A, Alekseev AN, Dubinina HV, Toderas I. Detection of tick-borne pathogens in ticks from migratory birds in the Baltic region of Russia. Med Vet Entomol. 2013;27(1):113-117. doi:10.1111/j.1365-2915.2012.01037.x
Direct and Indirect Role of Migratory Birds in Spreading CCHFV and WNV: A Multidisciplinary Study on Three Stop-Over Islands in Italy	Mancuso E, Toma L, Pascucci I, et al. Direct and Indirect Role of Migratory Birds in Spreading CCHFV and WNV: A Multidisciplinary Study on Three Stop-Over Islands in Italy. Pathogens. 2022;11(9):1056. Published 2022 Sep 16. doi:10.3390/pathogens11091056
Diversity and seasonal patterns of ticks parasitizing wild birds in western Portugal	Norte AC, de Carvalho IL, Ramos JA, Gonçalves M, Gern L, Núncio MS. Diversity and seasonal patterns of ticks parasitizing wild birds in western Portugal. Exp Appl Acarol. 2012;58(3):327-339. doi:10.1007/s10493-012-9583-4
Hyalomma ticks on northward migrating birds in southern Spain: Implications for the risk of entry of Crimean-Congo haemorrhagic fever virus to Great Britain	England ME, Phipps P, Medlock JM, et al. Hyalomma ticks on northward migrating birds in southern Spain: Implications for the risk of entry of Crimean-Congo haemorrhagic fever virus to Great Britain. J Vector Ecol. 2016;41(1):128-134. doi:10.1111/jvec.12204
Importation of Hyalomma marginatum, vector of Crimean-Congo haemorrhagic fever virus, into the United Kingdom by migratory birds	Jameson LJ, Morgan PJ, Medlock JM, Watola G, Vaux AG. Importation of Hyalomma marginatum, vector of Crimean-Congo haemorrhagic fever virus, into the United Kingdom by migratory birds. Ticks Tick Borne Dis. 2012;3(2):95-99. doi:10.1016/j.ttbdis.2011.12.002
Importation of Hyalomma rufipes Koch, 1844, Vectors of Crimean-Congo Haemorrhagic Fever Virus to the South Russia by Migratory Birds: Epidemiological Aspect	Tsapko, N.V. Importation of Hyalomma rufipes Koch, 1844, Vectors of Crimean-Congo Haemorrhagic Fever Virus to the South Russia by Migratory Birds: Epidemiological Aspect. Russ J Biol Invasions 13, 264–269 (2022). https://doi.org/10.1134/S2075111722020126
Imported Hyalomma ticks in the Netherlands 2018–2020	Uiterwijk M, Ibáñez-Justicia A, van de Vossenberg B, et al. Imported Hyalomma ticks in the Netherlands 2018-2020. Parasit Vectors. 2021;14(1):244. Published 2021 May 7. doi:10.1186/s13071-021-04738-x
Long term evaluation of factors influencing the association of ixodid ticks with birds in Central Europe, Hungary	Keve G, Csörgő T, Kováts D, Hornok S. Long term evaluation of factors influencing the association of ixodid ticks with birds in Central Europe, Hungary. Sci Rep. 2024;14(1):4958. Published 2024 Feb 29. doi:10.1038/s41598-024-55021-9
Migratory birds as disseminators of ticks and the tick-borne pathogens Borrelia bacteria and tick-borne encephalitis (TBE) virus: a seasonal study at Ottenby Bird Observatory in South-eastern Sweden	Wilhelmsson P, Jaenson TGT, Olsen B, Waldenström J, Lindgren PE. Migratory birds as disseminators of ticks and the tick-borne pathogens Borrelia bacteria and tick-borne encephalitis (TBE) virus: a seasonal study at Ottenby Bird Observatory in South-eastern Sweden. Parasit Vectors. 2020;13(1):607. Published 2020 Dec 3. doi:10.1186/s13071-020-04493-5
Molecular analysis of Crimean-Congo hemorrhagic fever virus and Rickettsia in Hyalomma marginatum ticks removed from patients (Spain) and birds (Spain and Morocco), 2009–2015	Palomar AM, Portillo A, Mazuelas D, et al. Molecular analysis of Crimean-Congo hemorrhagic fever virus and Rickettsia in Hyalomma marginatum ticks removed from patients (Spain) and birds (Spain and Morocco), 2009-2015. Ticks Tick Borne Dis. 2016;7(5):983-987. doi:10.1016/j.ttbdis.2016.05.004
Monitoring for the possible introduction of Crimean-Congo haemorrhagic fever virus in Italy based on tick sampling on migratory birds and serological survey of sheep flocks	De Liberato C, Frontoso R, Magliano A, et al. Monitoring for the possible introduction of Crimean-Congo haemorrhagic fever virus in Italy based on tick sampling on migratory birds and serological survey of sheep flocks. Prev Vet Med. 2018;149:47-52. doi:10.1016/j.prevetmed.2017.10.014
Multidimensional natal isotopic niches reflect migratory patterns in birds	Franzoi A, Larsen S, Franceschi P, et al. Multidimensional natal isotopic niches reflect migratory patterns in birds. Sci Rep. 2021;11(1):20800. Published 2021 Oct 21. doi:10.1038/s41598-021-00373-9
On the way between Africa and Europe: Molecular taxonomy of ticks collected from birds in Malta	Hornok S, Cutajar B, Takács N, et al. On the way between Africa and Europe: Molecular taxonomy of ticks collected from birds in Malta. Ticks Tick Borne Dis. 2022;13(5):102001. doi:10.1016/j.ttbdis.2022.102001
Ornithological and molecular evidence of a reproducing Hyalomma rufipes population under continental climate in Europe	Keve G, Csörgő T, Benke A, et al. Ornithological and molecular evidence of a reproducing Hyalomma rufipes population under continental climate in Europe. Front Vet Sci. 2023;10:1147186. Published 2023 Mar 22. doi:10.3389/fvets.2023.1147186
Pathogen communities of songbird-derived ticks in Europe’s low countries	Heylen D, Fonville M, Docters van Leeuwen A, et al. Pathogen communities of songbird-derived ticks in Europe's low countries. Parasit Vectors. 2017;10(1):497. Published 2017 Oct 18. doi:10.1186/s13071-017-2423-y
Patterns of Midichloria infection in avian-borne African ticks and their trans-Saharan migratory hosts	Di Lecce I, Bazzocchi C, Cecere JG, et al. Patterns of Midichloria infection in avian-borne African ticks and their trans-Saharan migratory hosts. Parasit Vectors. 2018;11(1):106. Published 2018 Feb 22. doi:10.1186/s13071-018-2669-z
Prevalence of Bacterial and Protozoan Pathogens in Ticks Collected from Birds in the Republic of Moldova	Morozov A, Tischenkov A, Silaghi C, et al. Prevalence of Bacterial and Protozoan Pathogens in Ticks Collected from Birds in the Republic of Moldova. Microorganisms. 2022;10(6):1111. Published 2022 May 27. doi:10.3390/microorganisms10061111
Rickettsia aeschlimannii in Hyalomma ticks from Corsica	Matsumoto, K., Parola, P., Brouqui, P. et al. Rickettsia aeschlimannii in Hyalomma ticks from Corsica. Eur J Clin Microbiol Infect Dis 23, 732–734 (2004). https://doi.org/10.1007/s10096-004-1190-9
Rickettsiae of spotted fever group, Borrelia valaisiana, and Coxiella burnetii in ticks on passerine birds and mammals from the Camargue in the south of France	Socolovschi C, Reynaud P, Kernif T, Raoult D, Parola P. Rickettsiae of spotted fever group, Borrelia valaisiana, and Coxiella burnetii in ticks on passerine birds and mammals from the Camargue in the south of France. Ticks Tick Borne Dis. 2012;3(5-6):355-360. doi:10.1016/j.ttbdis.2012.10.019
Role of Migratory Birds in Spreading Crimean-Congo Hemorrhagic Fever, Turkey	Leblebicioglu H, Eroglu C, Erciyas-Yavuz K, Hokelek M, Acici M, Yilmaz H. Role of migratory birds in spreading Crimean-Congo hemorrhagic fever, Turkey. Emerg Infect Dis. 2014;20(8):1331-1334. doi:10.3201/eid2008.131547
Strong evidence for the presence of the tick Hyalomma marginatum Koch, 1844 in southern continental France	Vial L, Stachurski F, Leblond A, et al. Strong evidence for the presence of the tick Hyalomma marginatum Koch, 1844 in southern continental France. Ticks Tick Borne Dis. 2016;7(6):1162-1167. doi:10.1016/j.ttbdis.2016.08.002
Synanthropic birds associated with high prevalence of tick-borne rickettsiae and with the first detection of Rickettsia aeschlimannii in Hungary	Hornok S, Csörgő T, de la Fuente J, et al. Synanthropic birds associated with high prevalence of tick-borne rickettsiae and with the first detection of Rickettsia aeschlimannii in Hungary. Vector Borne Zoonotic Dis. 2013;13(2):77-83. doi:10.1089/vbz.2012.1032
Ticks (Acari: Ixodidae) on birds migrating to the island of Ponza, Italy, and the tick-borne pathogens they carry	Rollins RE, Schaper S, Kahlhofer C, et al. Ticks (Acari: Ixodidae) on birds migrating to the island of Ponza, Italy, and the tick-borne pathogens they carry. Ticks Tick Borne Dis. 2021;12(1):101590. doi:10.1016/j.ttbdis.2020.101590
Ticks (Acari: Ixodidae) parasitizing migrating and local breeding birds in Finland	Sormunen JJ, Klemola T, Vesterinen EJ. Ticks (Acari: Ixodidae) parasitizing migrating and local breeding birds in Finland. Exp Appl Acarol. 2022;86(1):145-156. doi:10.1007/s10493-021-00679-3
Ticks (Acari: Ixodidae) Parasitizing Passerine Birds in Turkey With New Records and New Tick-Host Associations	Keskin A, Erciyas-Yavuz K. Ticks (Acari: Ixodidae) Parasitizing Passerine Birds in Turkey With New Records and New Tick-Host Associations. J Med Entomol. 2019;56(1):156-161. doi:10.1093/jme/tjy151
Ticks (Ixodidae) on birds migrating from Europe and Asia to Africa 1959-61	HOOGSTRAAL H, KAISER MN, TRAYLOR MA, GUINDY E, GABER S. Ticks (Ixodidae) on birds migrating from Europe and Asia to Africa 1959-61. Bull World Health Organ. 1963;28(2):235-262.
Ticks (Ixodidae) on migrating birds in Egypt, spring and fall 1962	HOOGSTRAAL H, TRAYLOR MA, GABER S, MALAKATIS G, GUINDY E, HELMY I. TICKS (IXODIDAE) ON MIGRATING BIRDS IN EGYPT, SPRING AND FALL 1962. Bull World Health Organ. 1964;30(3):355-367.
Ticks (Ixodoidea) on migrating birds in Cyprus, fall 1967 and spring 1968, and epidemiological considerations	Kaiser, M.N., Hoogstraal, H., Watson, G.E. (1973). Ticks (Ixodoidea) on Migrating Birds in Cyprus, Fall 1967 and Spring 1968, and Epidemiological Considerations. In: Daniel, M., Rosický, B. (eds) Proceedings of the 3rd International Congress of Acarology. Springer, Dordrecht. https://doi.org/10.1007/978-94-010-2709-0_89
Ticks and tick-borne pathogens in wild birds in Greece	Diakou A, Norte AC, Lopes de Carvalho I, et al. Ticks and tick-borne pathogens in wild birds in Greece. Parasitol Res. 2016;115(5):2011-2016. doi:10.1007/s00436-016-4943-3
Ticks from European-Asiatic birds migrating through Egypt into Africa	HOOGSTRAAL H, KAISER MN. Ticks from European-Asiatic birds migrating through Egypt into Africa. Science. 1961;133(3448):277-278. doi:10.1126/science.133.3448.277
Ticks of the Hyalomma marginatum complex transported by migratory birds into Central Europe	Capek M, Literak I, Kocianova E, et al. Ticks of the Hyalomma marginatum complex transported by migratory birds into Central Europe. Ticks Tick Borne Dis. 2014;5(5):489-493. doi:10.1016/j.ttbdis.2014.03.002
Ticks on northward migrating birds in southern Spain during Spring, 2011	Foley-Fisher M, Phipps P, Medlock JM, et al. Ticks on northward migrating birds in southern Spain during spring, 2011. J Vector Ecol. 2012;37(2):478-480. doi:10.1111/j.1948-7134.2012.00256.x
Ticks parasitizing wild birds in Portugal: detection of Rickettsia aeschlimannii, R. helvetica and R. massiliae	Santos-Silva MM, Sousa R, Santos AS, Melo P, Encarnação V, Bacellar F. Ticks parasitizing wild birds in Portugal: detection of Rickettsia aeschlimannii, R. helvetica and R. massiliae. Exp Appl Acarol. 2006;39(3-4):331-338. doi:10.1007/s10493-006-9008-3
Transport of ticks by migratory passerine birds to Norway	Hasle G, Bjune G, Edvardsen E, et al. Transport of ticks by migratory passerine birds to Norway. J Parasitol. 2009;95(6):1342-1351. doi:10.1645/GE-2146.1
Zoonotic Pathogens in Ticks from Migratory Birds, Italy	Battisti E, Urach K, Hodžić A, et al. Zoonotic Pathogens in Ticks from Migratory Birds, Italy. Emerg Infect Dis. 2020;26(12):2986-2988. doi:10.3201/eid2612.181686
