# Supplementary material for: A systematic review of the occurrence of Hyalomma ticks associated with birds migrating between Africa and the Northern Hemisphere
Source: Parasit Vectors. 2026 Jan 9;19:73. doi: 10.1186/s13071-025-07222-y (PMC12882429; doi:10.1186/s13071-025-07222-y)
Supplement: Supplementary file 1 — Additional file 1. [file 13071_2025_7222_MOESM1_ESM.zip › Additional file 3 Table S3-Prevalence of Hyalomma genus tick per avian host species .csv]

commonname	species	Spring	Autumn	spring+autumn	overall
Common Kestrel	Falco tinnunculus	21.2% (7/33)	NA	NA	21.2% (7/33)
Common Stonechat	Saxicola torquatus	4% (3/75)	33.3% (9/27)	NA	11.8% (12/102)
Song Thrush	Turdus philomelos	11.2% (62/555)	NA	NA	11.2% (62/555)
Crested lark	Galerida cristata	NA	9.1% (2/22)	NA	9.1% (2/22)
Marsh Warbler	Acrocephalus palustris	NA	8.3% (2/24)	NA	8.3% (2/24)
Pied Wheatear	Oenanthe pleschanka	6.3% (18/284)	NA	NA	6.3% (18/284)
Eurasian Scops-owl	Otus scops	4.7% (8/170)	NA	NA	4.7% (8/170)
Eurasian Golden Oriole	Oriolus oriolus	2.2% (10/460)	8.6% (17/198)	NA	4.1% (27/658)
Dunnock	Prunella modularis	4% (1/25)	NA	NA	4% (1/25)
White Wagtail	Motacilla alba	NA	3.9% (9/230)	NA	3.9% (9/230)
Black-eared Wheatear	Oenanthe hispanica	3.5% (4/115)	NA	NA	3.5% (4/115)
Common Redstart	Phoenicurus phoenicurus	3.7% (148/4036)	1.1% (6/547)	NA	3.4% (154/4583)
Tree Pipit	Anthus trivialis	3.3% (19/576)	NA	NA	3.3% (19/576)
Great Tit	Parus major	NA	3.2% (1/31)	NA	3.2% (1/31)
Olivaceous Warbler	Iduna pallida	3.1% (11/355)	NA	NA	3.1% (11/355)
Great Reed-warbler	Acrocephalus arundinaceus	2.3% (7/301)	NA	10% (3/30)	3% (10/331)
Citril Finch	Carduelis citrinella	NA	2.9% (1/34)	NA	2.9% (1/34)
Spanish Sparrow	Passer hispaniolensis	NA	2.9% (1/35)	NA	2.9% (1/35)
European Greenfinch	Chloris chloris	NA	2.8% (11/399)	NA	2.8% (11/399)
Common Cuckoo	Cuculus canorus	2.5% (2/79)	3% (2/67)	NA	2.7% (4/146)
Common Chaffinch	Fringilla coelebs	2.6% (2/76)	NA	NA	2.6% (2/76)
Cretzschmar's Bunting	Emberiza caesia	2.4% (1/41)	NA	NA	2.4% (1/41)
Eurasian Wryneck	Jynx torquilla	NA	2.3% (1/43)	NA	2.3% (1/43)
European Roller	Coracias garrulus	NA	2.2% (2/89)	NA	2.2% (2/89)
Whinchat	Saxicola rubetra	2.1% (108/5104)	13.3% (8/60)	NA	2.2% (116/5164)
Western Yellow Wagtail	Motacilla flava	2.7% (7/258)	1.4% (3/210)	NA	2.1% (10/468)
Cyprus Warbler	Curruca melanothorax	2% (2/101)	NA	NA	2% (2/101)
Barred Warbler	Curruca nisoria	2% (1/51)	NA	NA	2% (1/51)
European Goldfinch	Carduelis carduelis	1.9% (1/54)	NA	NA	1.9% (1/54)
Luscinia luscinia	3.5% (4/114)	NA	0.7% (1/150)	1.9% (5/264)
Phylloscopus sibilatrix	1.8% (121/6622)	NA	NA	1.8% (121/6622)
Curruca communis	1.6% (177/11097)	0.4% (1/227)	NA	1.6% (178/11324)
Lanius senator	1.6% (6/368)	NA	NA	1.6% (6/368)
Muscicapa striata	1.4% (61/4247)	2.4% (1/42)	NA	1.4% (62/4289)
Acrocephalus schoenobaenus	1.4% (19/1370)	NA	NA	1.4% (19/1370)
Emberiza calandra	1.4% (1/71)	NA	NA	1.4% (1/71)
Cettia cetti	NA	NA	1.4% (1/69)	1.4% (1/69)
Ficedula albicollis	1.3% (5/390)	NA	NA	1.3% (5/390)
Hirundo rustica	1.3% (2/153)	NA	NA	1.3% (2/153)
Luscinia megarhynchos	1.3% (19/1417)	NA	NA	1.3% (19/1417)
Oenanthe oenanthe	1.2% (16/1374)	NA	NA	1.2% (16/1374)
Ficedula hypoleuca	1.1% (69/6504)	NA	1.7% (1/58)	1.1% (70/6562)
Locustella luscinioides	1.1% (1/90)	NA	NA	1.1% (1/90)
Streptopelia turtur	1.1% (1/88)	NA	NA	1.1% (1/88)
Lanius collurio	1.1% (8/741)	1.2% (1/80)	0.5% (1/193)	1% (10/1014)
Turdus merula	1.1% (1/95)	1.6% (1/64)	0.6% (1/175)	0.9% (3/334)
Acrocephalus scirpaceus	0.7% (13/1958)	NA	NA	0.7% (13/1958)
Hippolais icterina	0.6% (60/9406)	NA	NA	0.6% (60/9406)
Upupa epops	0.6% (3/465)	NA	NA	0.6% (3/465)
Sylvia atricapilla	0.4% (20/5400)	0.4% (1/255)	NA	0.4% (21/5655)
Phylloscopus trochilus	0.2% (13/7347)	3.4% (10/295)	NA	0.3% (23/7642)
Curruca hortensis	0.2% (2/1031)	NA	NA	0.2% (2/1031)
Curruca curruca	0.1% (3/5372)	5% (1/20)	NA	0.1% (4/5392)
Erithacus rubecula	0.1% (17/19801)	0.4% (8/2007)	NA	0.1% (25/21808)
Phylloscopus collybita	0% (1/3606)	4.9% (2/41)	NA	0.1% (3/3647)
Sylvia borin	0.1% (17/15578)	1.8% (3/166)	NA	0.1% (20/15744)
Curruca cantillans	0.1% (6/5534)	NA	NA	0.1% (6/5534)
